# Supplementary material for: Anti-metabolic agent pegaspargase plus PD-1 antibody sintilimab for first-line treatment in advanced natural killer T cell lymphoma
Source: Signal Transduct Target Ther. 2024 Mar 6;9:62. doi: 10.1038/s41392-024-01782-8 (PMC10917752; doi:10.1038/s41392-024-01782-8)
Supplement: Supplementary file 2 — Table S1 [file 41392_2024_1782_MOESM2_ESM.xlsx]

## Sheet: Table S1
Table S1. Clinical information of NKTCL patients (n=22) and healthy volunteers (n=10).
	Age	Sex	B symptoms	Performance status	Ann Arbor stage	Involvement of the nasal area	Involvement of lymph node	Involvement of bone marrow	Serum LDH	EBV DNA in whole blood	Response
pts9	55	Female	0	2	4	No	Distant	No	Normal	Non-detectable	Responder
pts22	25	Male	1	2	4	No	Regional	No	Normal	Detectable	Responder
pts6	52	Female	1	2	4	Yes	Distant	No	Increased	Detectable	Responder
pts10	52	Male	0	1	3	Yes	Regional	No	Increased	Detectable	Responder
pts12	63	Male	0	1	4	Yes	None	No	Normal	Non-detectable	Responder
pts17	65	Female	0	2	3	Yes	None	No	Normal	Detectable	Responder
pts13	37	Male	0	2	4	Yes	Distant	Yes	Increased	Non-detectable	Responder
pts11	35	Male	0	1	4	No	None	No	Increased	Detectable	Responder
pts14	41	Male	1	2	4	Yes	None	No	Increased	Detectable	Responder
pts19	68	Male	0	1	4	Yes	Regional	No	Normal	Detectable	Responder
pts7	24	Male	0	2	3	Yes	Distant	No	Increased	Non-detectable	Responder
pts15	65	Male	0	1	3	Yes	Regional	No	Normal	Non-detectable	Responder
pts18	69	Male	0	2	4	Yes	None	No	Normal	Non-detectable	Responder
pts16	36	Male	0	1	4	No	Distant	No	Increased	Non-detectable	Responder
pts8	23	Male	1	2	4	No	Regional	Yes	Increased	Detectable	Responder
pts21	39	Female	0	1	3	No	Distant	No	Increased	Non-detectable	Non-responder
pts2	74	Female	0	1	4	No	Distant	Yes	Increased	Detectable	Non-responder
pts1	59	Male	0	1	4	Yes	Regional	No	Normal	Detectable	Non-responder
pts5	53	Male	1	2	4	Yes	Distant	No	Increased	Detectable	Non-responder
pts20	30	Male	0	0	4	Yes	None	No	Normal	Non-detectable	Non-responder
pts4	50	Male	1	1	3	No	Distant	No	Increased	Detectable	Non-responder
pts3	45	Female	1	2	3	Yes	Distant	No	Increased	Non-detectable	Non-responder
Healthy voluteer-1	31	Male	N.A.	N.A.	N.A.	N.A.	N.A.	N.A.	N.A.	N.A.	N.A.
Healthy voluteer-2	63	Female	N.A.	N.A.	N.A.	N.A.	N.A.	N.A.	N.A.	N.A.	N.A.
Healthy voluteer-3	58	Male	N.A.	N.A.	N.A.	N.A.	N.A.	N.A.	N.A.	N.A.	N.A.
Healthy voluteer-4	23	Female	N.A.	N.A.	N.A.	N.A.	N.A.	N.A.	N.A.	N.A.	N.A.
Healthy voluteer-5	41	Male	N.A.	N.A.	N.A.	N.A.	N.A.	N.A.	N.A.	N.A.	N.A.
Healthy voluteer-6	20	Male	N.A.	N.A.	N.A.	N.A.	N.A.	N.A.	N.A.	N.A.	N.A.
Healthy voluteer-7	65	Male	N.A.	N.A.	N.A.	N.A.	N.A.	N.A.	N.A.	N.A.	N.A.
Healthy voluteer-8	31	Male	N.A.	N.A.	N.A.	N.A.	N.A.	N.A.	N.A.	N.A.	N.A.
Healthy voluteer-9	40	Female	N.A.	N.A.	N.A.	N.A.	N.A.	N.A.	N.A.	N.A.	N.A.
Healthy voluteer-10	62	Female	N.A.	N.A.	N.A.	N.A.	N.A.	N.A.	N.A.	N.A.	N.A.
