# Supplementary material for: Anti-metabolic agent pegaspargase plus PD-1 antibody sintilimab for first-line treatment in advanced natural killer T cell lymphoma
Source: Signal Transduct Target Ther. 2024 Mar 6;9:62. doi: 10.1038/s41392-024-01782-8 (PMC10917752; doi:10.1038/s41392-024-01782-8)
Supplement: Supplementary file 3 — Table S2 [file 41392_2024_1782_MOESM3_ESM.xlsx]

## Sheet: Sheet1
Table S2. Univariant analysis of clinical characteristics according to PFS and OS (n=22).
	PFS		OS
	P	HR (95%CI)	P	HR (95%CI)
Sex
Female		Ref		Ref
Male	0.055	0.26 (0.06 - 1.03)	0.153	0.17 (0.02 - 1.92)
Age
≤60		Ref		Ref
>60	0.344	0.36 (0.04 - 2.96)	0.767	1.44 (0.13 - 15.89)
Performance status
ECOG 0/1		Ref		Ref
ECOG 2	0.34	0.50 (0.12 - 2.09)	0.535	0.47 (0.04 - 5.16)
Ann Arbor stage
III		Ref		Ref
IV	0.431	0.56 (0.13 - 2.36)	0.218	0.22 (0.02 - 2.44)
B symptoms
Absence		Ref		Ref
Presence	0.69	1.34 (0.32 - 5.62)	0.968	1.05 (0.10 - 11.59)
Serum LDH
Normal		Ref		Ref
Increased	0.674	1.36 (0.32 - 5.71)	0.999	1214306991.53 (0.00 - Inf)
Involvement of lymph node
None		Ref		Ref
Regional	0.958	0.93 (0.06 - 14.85)	1	1.00 (0.00 - Inf)
Distant	0.148	4.78 (0.57 - 39.82)	0.999	2173726541.41 (0.00 - Inf)
Involvement of the nasal area
No		Ref		Ref
Yes	0.338	1.97 (0.49 - 7.89)	0.292	3.64 (0.33 - 40.16)
Involvement of bone marrow
No		Ref		Ref
Yes	0.954	0.94 (0.12 - 7.67)	0.261	3.98 (0.36 - 44.24)
EBV DNA in whole blood
Non-detectable		Ref		Ref
Detectable	0.604	0.69 (0.17 - 2.78)	0.603	1.89 (0.17 - 20.96)
PINK
Intermediate		Ref		Ref
High	0.638	0.68 (0.14 - 3.38)	0.999	244618801.71 (0.00 - Inf)
PINK-E
Low		Ref		Ref
Intermediate	0.074	0.10 (0.01 - 1.26)	1	1.00 (0.00 - Inf)
High	0.169	0.20 (0.02 - 1.99)	1	1432987490.29 (0.00 - Inf)
