# Supplementary material for: Anti-metabolic agent pegaspargase plus PD-1 antibody sintilimab for first-line treatment in advanced natural killer T cell lymphoma
Source: Signal Transduct Target Ther. 2024 Mar 6;9:62. doi: 10.1038/s41392-024-01782-8 (PMC10917752; doi:10.1038/s41392-024-01782-8)
Supplement: Supplementary file 4 — Table S3 [file 41392_2024_1782_MOESM4_ESM.xlsx]

## Sheet: Table S2
Table S3. Mutation pattern in responders (n=15) and non-responders (n=7).
ID	response	Chr	Start	End	Ref	Alt	Func.refGene	Gene.refGene	GeneDetail.refGene	ExonicFunc.refGene	aaChangeRefGene	cytoBand	genomicSuperDups	snp138	Mutation.ratio	1000g2015aug_all	cosmic83	CLNDSDBID	CLNDBN	CLNACC	CLNDSDB	CLINSIG	SIFT_score	SIFT_pred	Polyphen2_HDIV_score	Polyphen2_HDIV_pred	Polyphen2_HVAR_score	Polyphen2_HVAR_pred	LRT_score	LRT_pred	MutationTaster_score	MutationTaster_pred	MutationAssessor_score	MutationAssessor_pred	FATHMM_score	FATHMM_pred	RadialSVM_score	RadialSVM_pred	LR_score	LR_pred	ExAC_ALL	ExAC_AFR	ExAC_AMR	ExAC_EAS	ExAC_FIN	ExAC_NFE	ExAC_OTH	ExAC_SAS	otherInfo
pts1	non-responders	chr1	115256530	115256530	G	T	exonic	NRAS	.	nonsynonymous SNV	NRAS:NM_002524:exon3:c.C181A:p.Q61K	1p13.2	.	rs121913254	0.347	.	ID=COSM580;OCCURENCE=638(skin),1(prostate),9(central_nervous_system),3(breast),4(liver),2(thymus),1(testis),134(thyroid),4(meninges),2(cervix),35(soft_tissue),2(pleura),3(endometrium),78(NS),1(peritoneum),2(stomach),1(kidney),4(bone),3(pancreas),30(lung),5(ovary),5(urinary_tract),9(biliary_tract),194(haematopoietic_and_lymphoid_tissue),115(large_intestine),3(upper_aerodigestive_tract),6(eye),5(au…	C1842036:137550:ORPHA626|C0544862:249400:ORPHA2481|D015451:C0023434:151400:ORPHA67038:277473004:51092000|D015470:C0023467:601626:ORPHA519:17788007|D002292:CN182935|D009447:C0027819:256700|D002289:C0007131:254637007|D009303:C0027439|D005909:C0017636:63634009|HP:0006740:C0279680|D018268:C0206686:ORPHA1501|C538231:C0152013|D008545:C0025202:2092003|D001932:C0006118:126952004|C0153574|C562393:C0151779…	Giant_pigmented_hairy_nevus|Neurocutaneous_melanosis|Chronic_lymphocytic_leukemia|Acute_myeloid_leukemia|Renal_cell_carcinoma|Neuroblastoma|Non-small_cell_lung_cancer|Nasopharyngeal_Neoplasms|Glioblastoma|Transitional_cell_carcinoma_of_the_bladder|Adrenocortical_carcinoma|Adenocarcinoma_of_lung|Malignant_melanoma|Neoplasm_of_brain|Malignant_neoplasm_of_body_of_uterus|Malignant_melanoma_of_skin|Ad…	RCV000114746.5|RCV000144964.3|RCV000418269.1|RCV000418907.1|RCV000423012.1|RCV000423656.1|RCV000425440.1|RCV000426976.1|RCV000428264.1|RCV000428499.1|RCV000431313.1|RCV000433274.1|RCV000434388.1|RCV000435041.1|RCV000436588.1|RCV000436806.1|RCV000441348.1|RCV000441559.1|RCV000443974.1|RCV000444538.1|RCV000444882.1	MedGen:OMIM:Orphanet|MedGen:OMIM:Orphanet|MeSH:MedGen:OMIM:Orphanet:SNOMED_CT:SNOMED_CT|MeSH:MedGen:OMIM:Orphanet:SNOMED_CT|MeSH:MedGen|MeSH:MedGen:OMIM|MeSH:MedGen:SNOMED_CT|MeSH:MedGen|MeSH:MedGen:SNOMED_CT|Human_Phenotype_Ontology:MedGen|MeSH:MedGen:Orphanet|MeSH:MedGen|MeSH:MedGen:SNOMED_CT|MeSH:MedGen:SNOMED_CT|MedGen|MeSH:MedGen:SNOMED_CT|MedGen|MedGen:OMIM:Orphanet:SNOMED_CT:SNOMED_CT|MedG…	Pathogenic|Pathogenic|Likely pathogenic|Likely pathogenic|Likely pathogenic|not provided|Pathogenic|Likely pathogenic|Likely pathogenic|Likely pathogenic|Likely pathogenic|Likely pathogenic|Pathogenic|Likely pathogenic|Likely pathogenic|Likely pathogenic|Likely pathogenic|Likely pathogenic|Likely pathogenic|Pathogenic|Likely pathogenic	0.03	D	0.948	P	0.76	P	0	U	1	D	3.73	H	-1.73	D	0.702	D	0.742	D	.	.	.	.	.	.	.	.
pts1	non-responders	chr17	7577539	7577539	G	A	exonic	TP53	.	nonsynonymous SNV	TP53:NM_000546:exon7:c.C742T:p.R248W	17p13.1	.	rs121912651	0.3611	.	ID=COSM120006,COSM3388183,COSM1640831,COSM10656,COSM120005,COSM120007;OCCURENCE=64(oesophagus),5(liver),1(thymus),11(prostate),47(skin),52(central_nervous_system),100(breast),8(soft_tissue),1(cervix),2(pleura),4(vulva),28(endometrium),9(NS),6(thyroid),1(salivary_gland),2(genital_tract),1(penis),36(pancreas),2(bone),44(stomach),14(kidney),27(urinary_tract),216(large_intestine),51(haematopoietic_an…	C1835398:151623|C0027672:699346009|C0085390:ORPHA524:428850001|CN221809|D015470:C0023467:601626:ORPHA519:17788007|C538231:C0152013|D005909:C0017636:63634009|7864:D055752:C0149925:182280:ORPHA70573|C535575:C1168401:275355:ORPHA67037|D015451:C0023434:151400:ORPHA67038:277473004:51092000|HP:0010796:C0677865|C0279663|D009190:C0026986:614286|C0007112|HP:0100013:D001943:C1458155:126926005|C0152018:ORPH…	Li-Fraumeni_syndrome_1|Hereditary_cancer-predisposing_syndrome|Li-Fraumeni_syndrome|not_provided|Acute_myeloid_leukemia|Adenocarcinoma_of_lung|Glioblastoma|Small_cell_lung_cancer|Squamous_cell_carcinoma_of_the_head_and_neck|Chronic_lymphocytic_leukemia|Brainstem_glioma|Ovarian_Serous_Cystadenocarcinoma|Myelodysplastic_syndrome|Adenocarcinoma_of_prostate|Neoplasm_of_the_breast|Oesophageal_carcinom…	RCV000013140.23|RCV000115735.6|RCV000168242.5|RCV000213057.2|RCV000418495.1|RCV000419032.1|RCV000419150.1|RCV000419857.1|RCV000423184.1|RCV000423804.1|RCV000424308.1|RCV000424415.1|RCV000425083.1|RCV000425682.1|RCV000429777.1|RCV000429884.1|RCV000430543.1|RCV000431508.1|RCV000431689.1|RCV000433905.1|RCV000434504.1|RCV000435803.1|RCV000436398.1|RCV000438698.1|RCV000440422.1|RCV000440560.1|RCV00044…	MedGen:OMIM|MedGen:SNOMED_CT|MedGen:Orphanet:SNOMED_CT|MedGen|MeSH:MedGen:OMIM:Orphanet:SNOMED_CT|MeSH:MedGen|MeSH:MedGen:SNOMED_CT|Gene:MeSH:MedGen:OMIM:Orphanet|MeSH:MedGen:OMIM:Orphanet|MeSH:MedGen:OMIM:Orphanet:SNOMED_CT:SNOMED_CT|Human_Phenotype_Ontology:MedGen|MedGen|MeSH:MedGen:OMIM|MedGen|Human_Phenotype_Ontology:MeSH:MedGen:SNOMED_CT|MedGen:Orphanet|MedGen|MeSH:MedGen:OMIM:Orphanet:SNOME…	Pathogenic|Pathogenic|other|Pathogenic|Likely pathogenic|Likely pathogenic|Likely pathogenic|Likely pathogenic|Likely pathogenic|Likely pathogenic|Likely pathogenic|Likely pathogenic|Likely pathogenic|Likely pathogenic|Likely pathogenic|Likely pathogenic|Likely pathogenic|Likely pathogenic|Likely pathogenic|Likely pathogenic|Likely pathogenic|Likely pathogenic|Likely pathogenic|Likely pathogenic|…	0	D	1	D	1	D	0	D	1	A	3.315	M	-7.34	D	0.987	D	0.993	D	8.24e-06	0	0	0	0	1.498e-05	0	0
pts1	non-responders	chr17	40461409	40461409	C	T	exonic	STAT5A	.	nonsynonymous SNV	STAT5A:NM_003152:exon19:c.C2129T:p.S710F	17q21.2	.	.	0.4259	.	.	.	.	.	.	.	0.03	D	0.95	P	0.736	P	0.056	N	0.643	N	1.59	L	-2.19	D	0.218	D	0.645	D	.	.	.	.	.	.	.	.
pts1	non-responders	chr19	17945918	17945918	A	G	exonic	JAK3	.	nonsynonymous SNV	JAK3:NM_000215:exon15:c.T2021C:p.V674A	19p13.11	.	.	0.3948	.	ID=COSM327317,COSM6999093,COSM6999094;OCCURENCE=10(haematopoietic_and_lymphoid_tissue)	.	.	.	.	.	0	D	0.996	D	0.937	D	0	D	1	D	2.335	M	-1.7	D	0.45	D	0.67	D	.	.	.	.	.	.	.	.
pts1	non-responders	chr19	41223134	41223134	-	GGC	exonic	ITPKC	.	nonframeshift insertion	ITPKC:NM_025194:exon1:c.94_95insGGC:p.G32delinsGR	19q13.2	.	.	0.3974	.	.	.	.	.	.	.	.	.	.	.	.	.	.	.	.	.	.	.	.	.	.	.	.	.	.	.	.	.	.	.	.	.
pts1	non-responders	chr3	47165201	47165201	T	C	exonic	SETD2	.	nonsynonymous SNV	SETD2:NM_014159:exon3:c.A925G:p.K309E	3p21.31	.	.	0.493	.	.	.	.	.	.	.	0.3	T	0.816	P	0.175	B	.	.	0.987	N	0.55	N	2.92	T	-1.003	T	0.016	T	.	.	.	.	.	.	.	.
pts1	non-responders	chr4	106155751	106155751	G	A	exonic	TET2	.	nonsynonymous SNV	TET2:NM_001127208:exon3:c.G652A:p.V218M	4q24	.	rs6843141	0.4766	0.103435	ID=COSM4416140,COSM4416139;OCCURENCE=1(breast),12(haematopoietic_and_lymphoid_tissue),1(lung)	CN169374	not_specified	RCV000122136.1	MedGen	not provided	1	T	0.002	B	0.001	B	0.379	N	1	P	-0.255	N	4.49	T	-0.939	T	0	T	0.0549	0.2868	0.0197	0.0754	0.0654	0.0251	0.0475	0.0393
pts2	non-responders	chr1	120572612	120572612	T	C	splicing	NOTCH2	NM_024408:exon2:c.74-2A>G;NM_001200001:exon2:c.74-2A>G	splicing	NOTCH2:NM_024408:exon2:c.74-2A>G	1p12	Score=0.99146;Name=chr1:145118353	.	0.0918	.	ID=COSM5427545;OCCURENCE=1(haematopoietic_and_lymphoid_tissue)	.	.	.	.	.	.	.	.	.	.	.	.	.	1	D	.	.	.	.	.	.	.	.	.	.	.	.	.	.	.	.
pts2	non-responders	chr17	40474428	40474428	T	C	exonic	STAT3	.	nonsynonymous SNV	STAT3:NM_139276:exon21:c.A1973G:p.K658R	17q21.2	.	.	0.2554	.	ID=COSM5706397;OCCURENCE=2(haematopoietic_and_lymphoid_tissue)	.	.	.	.	.	0.09	T	0.885	P	0.932	D	0	D	1	D	1.21	L	-2.41	D	0.486	D	0.716	D	.	.	.	.	.	.	.	.
pts2	non-responders	chr4	106158161	106158161	A	-	exonic	TET2	.	frameshift deletion	TET2:NM_001127208:exon3:c.3062delA:p.Q1021fs	4q24	.	.	0.4056	.	.	.	.	.	.	.	.	.	.	.	.	.	.	.	.	.	.	.	.	.	.	.	.	.	.	.	.	.	.	.	.	.
pts2	non-responders	chr4	106197360	106197360	C	T	exonic	TET2	.	nonsynonymous SNV	TET2:NM_001127208:exon11:c.C5693T:p.S1898F	4q24	.	rs767475870	0.4123	.	ID=COSM43499;OCCURENCE=9(haematopoietic_and_lymphoid_tissue)	.	.	.	.	.	0	D	1	D	1	D	.	.	1	D	2.56	M	1.88	T	-0.713	T	0.2	T	4.712e-05	0	0	0	0.0006	0	0	0
pts2	non-responders	chr5	11385275	11385277	GCG	-	exonic	CTNND2	.	nonframeshift deletion	CTNND2:NM_001332:exon7:c.677_679del:p.226_227del	5p15.2	.	rs899866060	0.0551	.	.	.	.	.	.	.	.	.	.	.	.	.	.	.	.	.	.	.	.	.	.	.	.	.	.	.	.	.	.	.	.	.
pts2	non-responders	chr6	137113183	137113183	A	C	exonic	MAP3K5	.	nonsynonymous SNV	MAP3K5:NM_005923:exon1:c.T113G:p.V38G	6q23.3	.	.	0.0297	.	ID=COSM3734872;OCCURENCE=1(lung),1(haematopoietic_and_lymphoid_tissue),2(thyroid)	.	.	.	.	.	0.5	T	0	B	0	B	0.098	N	1	N	0	N	-0.39	T	-1.092	T	0.05	T	.	.	.	.	.	.	.	.
pts2	non-responders	chr7	151935853	151935853	T	C	exonic	KMT2C	.	nonsynonymous SNV	KMT2C:NM_170606:exon15:c.A2591G:p.E864G	7q36.1	Score=0.968146;Name=chr2:91875859	rs4024420	0.3183	.	ID=COSM4594559,COSM4594560;OCCURENCE=2(haematopoietic_and_lymphoid_tissue),5(upper_aerodigestive_tract),2(skin)	.	.	.	.	.	0.61	T	0.986	D	0.655	P	0.01	N	1	D	1.39	L	-2.06	D	-0.013	T	0.585	D	0.1442	0.1395	0.1254	0.1054	0.1979	0.1607	0.1587	0.0974
pts20	non-responders	chrX	41203491	41203491	G	A	splicing	DDX3X		splicing	DDX3X:NM_001356.4:exon9:c.865-1G>A	Xp11.4	.	.	0.6085	.	.	.	.	.	.	.	.	.	.	.	.	.	.	.	1	D	.	.	.	.	.	.	.	.	.	.	.	.	.	.	.	.	DDX3X:NM_001356.4:exon9:c.865-1G>A
pts21	non-responders	chr7	151879084	151879084	G	C	exonic	KMT2C	.	nonsynonymous SNV	KMT2C:NM_170606:exon36:c.C5861G:p.S1954C	7q36.1	.	rs563948892	0.4906	.	ID=COSM7325230,COSM7325231;OCCURENCE=1(biliary_tract)	not provided	not_specified	RCV000121473.1	MedGen	CN169374	0.05	D	0.999	D	0.935	D	0.012	U	1	D	0.975	L	0.93	T	-0.811	T	0.188	T	0.0001	0	0	0.0014	0	1.499e-05	0	0
pts3	non-responders	chr1	27100292	27100292	G	A	splicing	ARID1A		splicing	ARID1A:NM_006015.4:exon16:c.4005-1G>A	1p36.11	.	.	0.4137	.	.	.	.	.	.	.	.	.	.	.	.	.	.	.	1	D	.	.	.	.	.	.	.	.	.	.	.	.	.	.	.	.	ARID1A:NM_006015.4:exon16:c.4005-1G>A
pts4	non-responders	chr12	81064195	81064195	G	A	exonic	PTPRQ		nonsynonymous SNV	PTPRQ:NM_001145026.1:exon39:c.6010G>A:p.Ala2004Thr	12q21.31	.	rs201371823	0.4674	0.000599042	.	.	.	.	.	.	1	T	0.008	B	0.01	B	0.713	N	1	N	.	.	-1.69	D	-0.9	T	0.227	T	0.0004	0.0005	0	0.0113	0	0	0	0	PTPRQ:NM_001145026.1:exon39:c.6010G>A:p.A2004T
pts5	non-responders	chr16	3788617	3788617	C	T	exonic	CREBBP		nonsynonymous SNV	CREBBP:NM_004380.2:exon26:c.4337G>A:p.Arg1446His	16p13.3	.	rs1057519884	0.288	.	ID=COSV52112787;OCCURENCE=5(oesophagus),2(large_intestine),2(central_nervous_system),1(pleura),1(stomach),27(haematopoietic_and_lymphoid_tissue),1(urinary_tract),1(kidney),1(lung),1(upper_aerodigestive_tract),2(endometrium)	HP:0006740:C0279680|D008527:C0025149:155255:ORPHA616|D002583:CN236667|D015179:CN236642|C535575:C1168401:275355:ORPHA67037|D003528:C0010606|C0149782|C2239176:114550:ORPHA88673:187769009:25370001|C562393:C0151779:93655004|C0278701|D005909:C0017636:63634009	Transitional_cell_carcinoma_of_the_bladder|Medulloblastoma|Uterine_cervical_neoplasms|Colorectal_Neoplasms|Squamous_cell_carcinoma_of_the_head_and_neck|Adenoid_cystic_carcinoma|Squamous_cell_carcinoma_of_lung|Hepatocellular_carcinoma|Malignant_melanoma_of_skin|Adenocarcinoma_of_stomach|Glioblastoma	RCV000420453.1|RCV000424559.1|RCV000425211.1|RCV000425657.1|RCV000432858.1|RCV000433580.1|RCV000435262.1|RCV000437565.1|RCV000441892.1|RCV000441923.1|RCV000443540.1	Human_Phenotype_Ontology:MedGen|MeSH:MedGen:OMIM:Orphanet|MeSH:MedGen|MeSH:MedGen|MeSH:MedGen:OMIM:Orphanet|MeSH:MedGen|MedGen|MedGen:OMIM:Orphanet:SNOMED_CT:SNOMED_CT|MeSH:MedGen:SNOMED_CT|MedGen|MeSH:MedGen:SNOMED_CT	Likely pathogenic|Likely pathogenic|Likely pathogenic|Likely pathogenic|Likely pathogenic|Likely pathogenic|Likely pathogenic|Likely pathogenic|Likely pathogenic|Likely pathogenic|Likely pathogenic	0	D	1	D	1	D	0	D	1	D	3.765	H	-3.37	D	1.081	D	0.933	D	.	.	.	.	.	.	.	.	CREBBP:NM_004380.2:exon26:c.4337G>A:p.R1446H
pts5	non-responders	chr17	7577547	7577547	C	T	exonic	TP53		nonsynonymous SNV	TP53:NM_000546.5:exon7:c.734G>A:p.Gly245Asp	17p13.1	.	rs121912656	0.4303	.	ID=COSV52667838;OCCURENCE=18(breast),8(liver),33(oesophagus),37(large_intestine),4(central_nervous_system),2(biliary_tract),1(pleura),1(vulva),14(ovary),1(bone),1(NS),7(stomach),22(haematopoietic_and_lymphoid_tissue),3(kidney),4(urinary_tract),9(pancreas),7(skin),7(prostate),20(lung),11(upper_aerodigestive_tract),1(small_intestine),3(endometrium)	C1835398:151623|C0027672:699346009|C0085390:ORPHA524:428850001|C0279663|C0281361|HP:0100013:D001943:C1458155:126926005|C0007112|D001932:C0006118:126952004|D005909:C0017636:63634009|C535575:C1168401:275355:ORPHA67037|D015179:CN236642|HP:0010796:C0677865|C538231:C0152013|C0280630|C2239176:114550:ORPHA88673:187769009:25370001|HP:0006740:C0279680|C0152018:ORPHA70482|C0278701|C0149782	Li-Fraumeni_syndrome_1|Hereditary_cancer-predisposing_syndrome|Li-Fraumeni_syndrome|Ovarian_Serous_Cystadenocarcinoma|Pancreatic_adenocarcinoma|Neoplasm_of_the_breast|Adenocarcinoma_of_prostate|Neoplasm_of_brain|Glioblastoma|Squamous_cell_carcinoma_of_the_head_and_neck|Colorectal_Neoplasms|Brainstem_glioma|Adenocarcinoma_of_lung|Uterine_Carcinosarcoma|Hepatocellular_carcinoma|Transitional_cell_ca…	RCV000013149.23|RCV000164465.1|RCV000206683.1|RCV000419718.1|RCV000421349.1|RCV000421831.1|RCV000422520.1|RCV000426192.1|RCV000427250.1|RCV000429017.1|RCV000431450.1|RCV000432021.1|RCV000436871.1|RCV000437916.1|RCV000439739.1|RCV000440814.1|RCV000443515.1|RCV000444212.1|RCV000444304.1	MedGen:OMIM|MedGen:SNOMED_CT|MedGen:Orphanet:SNOMED_CT|MedGen|MedGen|Human_Phenotype_Ontology:MeSH:MedGen:SNOMED_CT|MedGen|MeSH:MedGen:SNOMED_CT|MeSH:MedGen:SNOMED_CT|MeSH:MedGen:OMIM:Orphanet|MeSH:MedGen|Human_Phenotype_Ontology:MedGen|MeSH:MedGen|MedGen|MedGen:OMIM:Orphanet:SNOMED_CT:SNOMED_CT|Human_Phenotype_Ontology:MedGen|MedGen:Orphanet|MedGen|MedGen	Pathogenic|Pathogenic|Pathogenic|Likely pathogenic|Likely pathogenic|Likely pathogenic|Likely pathogenic|Likely pathogenic|Likely pathogenic|Likely pathogenic|Likely pathogenic|Likely pathogenic|Likely pathogenic|Likely pathogenic|Likely pathogenic|Likely pathogenic|Likely pathogenic|Likely pathogenic|Likely pathogenic	0	D	1	D	1	D	0	D	1	A	3.255	M	-7.62	D	0.903	D	0.995	D	.	.	.	.	.	.	.	.	TP53:NM_000546.5:exon7:c.734G>A:p.G245D
pts6	responders	chr17	40475070	40475070	T	G	exonic	STAT3	.	nonsynonymous SNV	STAT3:NM_139276:exon20:c.A1840C:p.S614R	17q21.2	.	.	0.119	.	ID=COSM4066548;OCCURENCE=8(haematopoietic_and_lymphoid_tissue),1(stomach)	.	.	.	.	.	0	D	1	D	0.997	D	0	D	1	D	1.385	L	-4.04	D	1.028	D	0.902	D	.	.	.	.	.	.	.	.
pts6	responders	chr2	204599562	204599562	G	A	exonic	CD28	.	nonsynonymous SNV	CD28:NM_006139:exon4:c.G590A:p.R197H	2q33.2	.	.	0.5915	.	ID=COSM6623653;OCCURENCE=1(large_intestine)	.	.	.	.	.	0.01	D	1	D	0.98	D	0.018	N	1	N	2.555	M	-1.58	D	-0.071	T	0.686	D	2.486e-05	0	0.0002	0	0	1.508e-05	0	0
pts6	responders	chr22	41513485	41513485	G	A	exonic	EP300	.	nonsynonymous SNV	EP300:NM_001429:exon2:c.G389A:p.G130D	22q13.2	.	.	0.124	.	.	.	.	.	.	.	0.98	T	0.131	B	0.168	B	0	D	0.833	D	0.9	L	-1.66	D	-0.612	T	0.343	T	.	.	.	.	.	.	.	.
pts7	responders	chrX	44922833	44922833	A	G	exonic	KDM6A		nonsynonymous SNV	KDM6A:NM_021140.3:exon16:c.1694A>G:p.Gln565Arg	Xp11.3	.	rs192637629	0.9981	0.000264901	.	.	.	.	.	.	0.18	T	0.967	D	0.946	D	0	D	1	D	1.5	L	2.16	T	-0.749	T	0.234	T	1.172e-05	0	0	0.0002	0	0	0	0	KDM6A:NM_021140.3:exon16:c.1694A>G:p.Q565R
pts8	responders	chr17	40474420	40474420	C	A	exonic	STAT3	.	nonsynonymous SNV	STAT3:NM_139276:exon21:c.G1981T:p.D661Y	17q21.2	.	rs747639500	0.0497	.	ID=COSM1155739;OCCURENCE=1(stomach),61(haematopoietic_and_lymphoid_tissue)	.	.	.	.	.	0.07	T	1	D	0.998	D	0	D	1	D	0.44	N	-2.52	D	0.505	D	0.682	D	8.237e-06	0	0	0	0	1.498e-05	0	0
pts8	responders	chr3	47163610	47163612	CTA	-	exonic	SETD2	.	nonframeshift deletion	SETD2:NM_014159:exon3:c.2514_2516del:p.838_839del	3p21.31	.	.	0.4283	.	.	.	.	.	.	.	.	.	.	.	.	.	.	.	.	.	.	.	.	.	.	.	.	.	.	.	.	.	.	.	.	.
pts9	responders	chr12	56743044	56743044	G	A	exonic	STAT2		nonsynonymous SNV	STAT2:NM_005419.3:exon16:c.1343C>T:p.Thr448Met	12q13.3	.	rs2066815	0.5129	0.0157748	.	.	.	.	.	.	0.03	D	1	D	0.969	D	0.001	N	1	D	2.75	M	-2.81	D	0.054	D	0.437	T	0.0126	0.0006	0.1215	0.0086	0.0002	0.0005	0.0055	0.0004	STAT2:NM_005419.3:exon16:c.1343C>T:p.T448M
pts9	responders	chr15	42058948	42058948	G	A	exonic	MGA		nonsynonymous SNV	MGA:NM_001080541.2:exon23:c.8041G>A:p.Val2681Ile	15q15.1	.	rs144386608	0.4708	0.000798722	.	.	.	.	.	.	0.26	T	0.013	B	0.011	B	0.17	N	0.985	N	0.345	N	-1.89	D	-0.768	T	0.277	T	0.0005	0	0	0.0066	0	5.996e-05	0	0.0002	MGA:NM_001080541.2:exon23:c.8041G>A:p.V2681I
pts9	responders	chr16	3831230	3831230	G	T	exonic	CREBBP		nonsynonymous SNV	CREBBP:NM_004380.2:exon7:c.1651C>A:p.Leu551Ile	16p13.3	.	rs61753381	0.469	0.00638978	ID=COSV52134580;OCCURENCE=1(large_intestine)	CN169374|CN221809	not_specified|not_provided	RCV000081031.6|RCV000426201.1	MedGen|MedGen	other|Benign	0.17	T	0.604	P	0.369	B	0	D	1	D	1.28	L	-1.75	D	-0.226	T	0.4	T	0.01	0.0019	0.0047	0.0178	0.0021	0.0117	0.0188	0.0106	CREBBP:NM_004380.2:exon7:c.1651C>A:p.L551I
pts9	responders	chr17	40474482	40474482	T	A	exonic	STAT3		nonsynonymous SNV	STAT3:NM_139276.2:exon21:c.1919A>T:p.Tyr640Phe	17q21.2	.	rs769031989	0.0124	.	ID=COSV52882807;OCCURENCE=6(liver),81(haematopoietic_and_lymphoid_tissue)	CN221809	not_provided	RCV000414550.1	MedGen	Pathogenic	0.86	T	0.985	D	0.991	D	0	D	1	D	0.355	N	-2.48	D	-0.038	T	0.61	D	1.647e-05	0	0	0	0	1.498e-05	0	6.056e-05	STAT3:NM_139276.2:exon21:c.1919A>T:p.Y640F
pts9	responders	chr3	49398449	49398449	T	-	exonic	RHOA		frameshift deletion	RHOA:NM_001313943.1:exon5:c.459delA:p.Gln153fs	3p21.31	.	.	0.0343	.	.	.	.	.	.	.	.	.	.	.	.	.	.	.	.	.	.	.	.	.	.	.	.	.	.	.	.	.	.	.	.	.	RHOA:NM_001313943.1:exon5:c.459delA:p.Q153fs
pts10	responders	chr12	49435263	49435263	G	C	exonic	KMT2D	.	nonsynonymous SNV	KMT2D:NM_003482:exon31:c.C6290G:p.T2097S	12q13.12	.	.	0.3915	.	.	.	.	.	.	.	0	D	0.255	B	0.053	B	0.077	N	0.999	N	0	N	-1.22	T	-0.808	T	0.2	T	.	.	.	.	.	.	.	.
pts10	responders	chr12	49435267	49435277	TACGGGCTATG	-	exonic	KMT2D	.	frameshift deletion	KMT2D:NM_003482:exon31:c.6276_6286del:p.D2092fs	12q13.12	.	.	0.3797	.	.	.	.	.	.	.	.	.	.	.	.	.	.	.	.	.	.	.	.	.	.	.	.	.	.	.	.	.	.	.	.	.
pts10	responders	chr14	30396519	30396519	T	A	exonic	PRKD1	.	nonsynonymous SNV	PRKD1:NM_001330069:exon1:c.A200T:p.D67V	14q12	.	.	0.2577	.	.	.	.	.	.	.	0.29	T	0.627	P	0.139	B	0.103	U	1	D	0.345	N	-0.21	T	-1.008	T	0.116	T	.	.	.	.	.	.	.	.
pts10	responders	chr15	41988820	41988820	A	T	exonic	MGA	.	stopgain	MGA:NM_001080541:exon3:c.A1612T:p.R538X	15q15.1	.	.	0.1988	.	.	.	.	.	.	.	1	T	.	.	.	.	0	N	1	A	.	.	.	.	.	.	.	.	.	.	.	.	.	.	.	.
pts10	responders	chr15	42054419	42054419	T	C	exonic	MGA	.	nonsynonymous SNV	MGA:NM_001080541:exon21:c.T6976C:p.S2326P	15q15.1	.	.	0.4266	.	.	.	.	.	.	.	0.54	T	0.002	B	0.006	B	0.011	N	0.895	N	0.345	N	-1.78	D	-0.923	T	0.258	T	.	.	.	.	.	.	.	.
pts10	responders	chr17	40453415	40453415	C	T	exonic	STAT5A	.	nonsynonymous SNV	STAT5A:NM_003152:exon10:c.C1112T:p.A371V	17q21.2	Score=0.97295;Name=chr17:40370158	.	0.3524	.	.	.	.	.	.	.	0.86	T	0.999	D	0.946	D	0	D	1	D	0.17	N	-2	D	-0.234	T	0.512	D	.	.	.	.	.	.	.	.
pts10	responders	chr17	40474482	40474482	T	A	exonic	STAT3	.	nonsynonymous SNV	STAT3:NM_139276:exon21:c.A1919T:p.Y640F	17q21.2	.	rs769031989	0.4377	.	ID=COSM1155743;OCCURENCE=76(haematopoietic_and_lymphoid_tissue),5(liver)	Pathogenic	not_provided	RCV000414550.1	MedGen	CN221809	0.86	T	0.985	D	0.991	D	0	D	1	D	0.355	N	-2.48	D	-0.038	T	0.61	D	1.647e-05	0	0	0	0	1.498e-05	0	6.056e-05
pts11	responders	chr11	118353185	118353185	C	A	exonic	KMT2A	.	nonsynonymous SNV	KMT2A:NM_001197104:exon8:c.4061C>A:p.Pro1354His	11q23.3	.	rs201813757	0.4577	0.000199681	ID=COSM6364157,COSM6364156;OCCURENCE=2(thyroid)	.	.	.	.	.	0.03	D	0.997	D	0.808	P	0	D	1	D	1.78	L	2.13	T	0.59	D	0.755	D	.	.	.	.	.	.	.	.
pts12	responders	chr1	120466557	120466557	C	T	exonic	NOTCH2	.	nonsynonymous SNV	NOTCH2:NM_024408:exon26:c.G4562A:p.G1521E	1p12	.	.	0.1623	.	.	.	.	.	.	.	0.03	D	0.998	D	0.939	D	0.002	U	1	D	1.935	M	-2.52	D	0.576	D	0.77	D	.	.	.	.	.	.	.	.
pts12	responders	chr12	49443463	49443463	A	G	splicing	KMT2D	NM_003482:exon11:c.3906+2T>C	splicing	KMT2D:NM_003482:exon11:c.3906+2T>C	12q13.12	.	.	0.1512	.	.	.	.	.	.	.	.	.	.	.	.	.	.	.	1	D	.	.	.	.	.	.	.	.	.	.	.	.	.	.	.	.
pts12	responders	chr12	49444081	49444081	G	-	exonic	KMT2D	.	frameshift deletion	KMT2D:NM_003482:exon11:c.3290delC:p.P1097fs	12q13.12	.	.	0.1854	.	.	.	.	.	.	.	.	.	.	.	.	.	.	.	.	.	.	.	.	.	.	.	.	.	.	.	.	.	.	.	.	.
pts12	responders	chr12	49444484	49444484	C	T	exonic	KMT2D	.	nonsynonymous SNV	KMT2D:NM_003482:exon11:c.G2887A:p.A963T	12q13.12	.	.	0.5245	.	.	.	.	.	.	.	0	D	0.079	B	0.047	B	0.004	N	0.997	N	0	N	-1.66	D	-0.658	T	0.294	T	.	.	.	.	.	.	.	.
pts12	responders	chr16	3900336	3900336	C	T	exonic	CREBBP	.	nonsynonymous SNV	CREBBP:NM_004380:exon2:c.G760A:p.A254T	16p13.3	.	rs148781922	0.5418	0.00159744	ID=COSM96460;OCCURENCE=1(haematopoietic_and_lymphoid_tissue)	CN169374	not_specified	RCV000120601.2	MedGen	Benign	0.54	T	0.614	P	0.198	B	0	N	0.997	N	0.755	N	-1.67	D	-0.811	T	0.302	T	0.0007	0.0008	0.0002	0.008	0	3.005e-05	0.0011	6.056e-05
pts12	responders	chr4	106164836	106164836	G	A	exonic	TET2	.	nonsynonymous SNV	TET2:NM_001127208:exon6:c.G3704A:p.G1235E	4q24	.	.	0.1093	.	.	.	.	.	.	.	0	D	1	D	0.993	D	.	.	1	D	2.885	M	0.55	T	-0.07	T	0.4	T	.	.	.	.	.	.	.	.
pts12	responders	chr7	151927069	151927069	C	T	exonic	KMT2C	.	nonsynonymous SNV	KMT2C:NM_170606:exon18:c.G2915A:p.G972E	7q36.1	Score=0.968146;Name=chr2:91875859	.	0.0594	.	ID=COSM225258,COSM225257;OCCURENCE=1(urinary_tract),1(stomach),1(skin)	.	.	.	.	.	0	D	1	D	1	D	0.001	U	1	D	2.125	M	-2.36	D	0.795	D	0.808	D	.	.	.	.	.	.	.	.
pts13	responders	chr16	11349164	11349164	A	C	exonic	SOCS1	.	nonsynonymous SNV	SOCS1:NM_003745:exon2:c.T172G:p.F58V	16p13.13	.	.	0.0124	.	ID=COSM6210696;OCCURENCE=1(haematopoietic_and_lymphoid_tissue)	.	.	.	.	.	0.44	T	0.991	D	0.806	P	0	D	0.965	N	1.75	L	1.93	T	-1.046	T	0.074	T	.	.	.	.	.	.	.	.
pts13	responders	chr18	31323741	31323741	A	C	exonic	ASXL3	.	nonsynonymous SNV	ASXL3:NM_030632:exon12:c.A3929C:p.E1310A	18q12.1	.	rs75740578	0.5071	0.00658946	ID=COSM4417664;OCCURENCE=1(upper_aerodigestive_tract),2(haematopoietic_and_lymphoid_tissue)	.	.	.	.	.	0.45	T	0.799	P	0.162	B	.	.	1	N	0.805	L	2.41	T	-1.018	T	0.005	T	0.0027	0	0	0.0353	0	0.0002	0.0011	0.0004
pts13	responders	chr4	106158215	106158215	C	T	exonic	TET2	.	nonsynonymous SNV	TET2:NM_001127208:exon3:c.C3116T:p.S1039L	4q24	.	rs111678678	0.486	0.00658946	.	CN169374	not_specified	RCV000122129.1	MedGen	not provided	0.01	D	0.999	D	0.904	P	0.557	N	1	D	1.525	L	3.33	T	-1.052	T	0.075	T	0.0016	0.0003	0.0003	0.0179	0	1.5e-05	0	0.0021
pts13	responders	chr6	137113183	137113183	A	C	exonic	MAP3K5	.	nonsynonymous SNV	MAP3K5:NM_005923:exon1:c.T113G:p.V38G	6q23.3	.	.	0.0314	.	ID=COSM3734872;OCCURENCE=1(lung),1(haematopoietic_and_lymphoid_tissue),2(thyroid)	.	.	.	.	.	0.5	T	0	B	0	B	0.098	N	1	N	0	N	-0.39	T	-1.092	T	0.05	T	.	.	.	.	.	.	.	.
pts13	responders	chr9	139399409	139399411	CAC	-	exonic	NOTCH1	.	nonframeshift deletion	NOTCH1:NM_017617:exon26:c.4732_4734del:p.1578_1578del	9q34.3	.	rs761020817	0.0104	.	ID=COSM13047,COSM4775169;OCCURENCE=25(haematopoietic_and_lymphoid_tissue),2(salivary_gland),2(skin),1(thymus)	.	.	.	.	.	.	.	.	.	.	.	.	.	.	.	.	.	.	.	.	.	.	.	0.0002	0	0	0	0	0.0004	0	0
pts13	responders	chr4	106196763	106196763	A	-	exonic	TET2		frameshift deletion	TET2:NM_001127208.2:exon11:c.5099delA:p.Asn1700fs	4q24	.	.	0.1613	.	.	.	.	.	.	.	.	.	.	.	.	.	.	.	.	.	.	.	.	.	.	.	.	.	.	.	.	.	.	.	.	.	TET2:NM_001127208.2:exon11:c.5099delA:p.N1700fs
pts14	responders	chr1	27087346	27087346	G	T	splicing	ARID1A		splicing	ARID1A:NM_006015.4:exon4:c.1921-1G>T	1p36.11	.	.	0.2808	.	.	.	.	.	.	.	.	.	.	.	.	.	.	.	1	D	.	.	.	.	.	.	.	.	.	.	.	.	.	.	.	.	ARID1A:NM_006015.4:exon4:c.1921-1G>T
pts14	responders	chr12	46240703	46240703	G	T	exonic	ARID2		nonsynonymous SNV	ARID2:NM_152641.2:exon12:c.1563G>T:p.Glu521Asp	12q12	.	.	0.2854	.	.	.	.	.	.	.	0.02	D	0.997	D	0.992	D	0	D	1	D	2.19	M	-1.62	D	0.305	D	0.649	D	.	.	.	.	.	.	.	.	ARID2:NM_152641.2:exon12:c.1563G>T:p.E521D
pts14	responders	chr12	49425556	49425556	G	-	exonic	KMT2D		frameshift deletion	KMT2D:NM_003482.3:exon39:c.12932delC:p.Pro4311fs	12q13.12	.	.	0.2915	.	.	.	.	.	.	.	.	.	.	.	.	.	.	.	.	.	.	.	.	.	.	.	.	.	.	.	.	.	.	.	.	.	KMT2D:NM_003482.3:exon39:c.12932delC:p.P4311fs
pts14	responders	chr17	7578554	7578554	A	T	exonic	TP53		nonsynonymous SNV	TP53:NM_000546.5:exon5:c.376T>A:p.Tyr126Asn	17p13.1	.	.	0.097	.	ID=COSV52809424;OCCURENCE=1(breast),2(liver),1(oesophagus),3(large_intestine),2(central_nervous_system),4(haematopoietic_and_lymphoid_tissue),1(pancreas),1(lung),1(thymus)	C0027672:699346009	Hereditary_cancer-predisposing_syndrome	RCV000492304.1	MedGen:SNOMED_CT	Uncertain significance	0	D	1	D	1	D	0	D	1	D	3.12	M	-7.33	D	0.928	D	0.994	D	.	.	.	.	.	.	.	.	TP53:NM_000546.5:exon5:c.376T>A:p.Y126N
pts14	responders	chr17	40474482	40474482	T	A	exonic	STAT3		nonsynonymous SNV	STAT3:NM_139276.2:exon21:c.1919A>T:p.Tyr640Phe	17q21.2	.	rs769031989	0.0107	.	ID=COSV52882807;OCCURENCE=6(liver),81(haematopoietic_and_lymphoid_tissue)	CN221809	not_provided	RCV000414550.1	MedGen	Pathogenic	0.86	T	0.985	D	0.991	D	0	D	1	D	0.355	N	-2.48	D	-0.038	T	0.61	D	1.647e-05	0	0	0	0	1.498e-05	0	6.056e-05	STAT3:NM_139276.2:exon21:c.1919A>T:p.Y640F
pts14	responders	chr17	40475063	40475063	T	C	exonic	STAT3		nonsynonymous SNV	STAT3:NM_139276.2:exon20:c.1847A>G:p.Glu616Gly	17q21.2	.	.	0.0183	.	ID=COSV52883602;OCCURENCE=3(haematopoietic_and_lymphoid_tissue),3(lung)	.	.	.	.	.	0.07	T	0.833	P	0.295	B	0	D	1	D	1.545	L	-2.5	D	0.229	D	0.583	D	.	.	.	.	.	.	.	.	STAT3:NM_139276.2:exon20:c.1847A>G:p.E616G
pts14	responders	chr19	5206828	5206828	G	A	exonic	PTPRS		nonsynonymous SNV	PTPRS:NM_130853.2:exon29:c.4463C>T:p.Ala1488Val	19p13.3	.	.	0.25	.	ID=COSV53619028;OCCURENCE=1(stomach),1(soft_tissue)	.	.	.	.	.	0	D	1	D	0.999	D	0	U	1	D	1.375	L	-1.72	D	0.299	D	0.605	D	.	.	.	.	.	.	.	.	PTPRS:NM_130853.2:exon29:c.4463C>T:p.A1488V
pts14	responders	chr2	29416304	29416304	A	G	exonic	ALK		nonsynonymous SNV	ALK:NM_004304.4:exon29:c.4649T>C:p.Leu1550Pro	2p23.2	.	.	0.0638	.	.	.	.	.	.	.	0.11	T	0	B	0.001	B	0.279	N	1	D	1.5	L	1.29	T	-1.087	T	0.073	T	.	.	.	.	.	.	.	.	ALK:NM_004304.4:exon29:c.4649T>C:p.L1550P
pts15	responders	chr22	41564741	41564741	G	T	exonic	EP300		stopgain	EP300:NM_001429.3:exon25:c.4042G>T:p.Glu1348*	22q13.2	.	.	0.286	.	.	.	.	.	.	.	0.01	D	.	.	.	.	0	D	1	A	.	.	.	.	.	.	.	.	.	.	.	.	.	.	.	.	EP300:NM_001429.3:exon25:c.4042G>T:p.E1348*
pts15	responders	chr4	106180927	106180927	G	A	splicing	TET2		splicing	TET2:NM_001127208.2:exon7:c.3954+1G>A	4q24	.	rs1011965788	0.0132	.	ID=COSV54396751;OCCURENCE=7(haematopoietic_and_lymphoid_tissue)	.	.	.	.	.	.	.	.	.	.	.	.	.	1	D	.	.	.	.	.	.	.	.	.	.	.	.	.	.	.	.	TET2:NM_001127208.2:exon7:c.3954+1G>A
pts15	responders	chrX	39933665	39933665	G	A	exonic	BCOR		stopgain	BCOR:NM_001123385.1:exon4:c.934C>T:p.Gln312*	Xp11.4	.	.	0.5614	.	ID=COSV60714969;OCCURENCE=1(large_intestine),1(haematopoietic_and_lymphoid_tissue)	.	.	.	.	.	0.13	T	.	.	.	.	.	.	1	A	.	.	.	.	.	.	.	.	.	.	.	.	.	.	.	.	BCOR:NM_001123385.1:exon4:c.934C>T:p.Q312*
pts16	responders	chr3	49398415	49398415	G	A	exonic	RHOA		nonsynonymous SNV	RHOA:NM_001313943.1:exon5:c.493C>T:p.Pro165Ser	3p21.31	.	.	0.0639	.	.	.	.	.	.	.	0.45	T	.	.	.	.	.	.	1	N	.	.	2.28	T	-0.957	T	0.022	T	.	.	.	.	.	.	.	.	RHOA:NM_001313943.1:exon5:c.493C>T:p.P165S
pts16	responders	chr3	49398449	49398449	T	-	exonic	RHOA		frameshift deletion	RHOA:NM_001313943.1:exon5:c.459delA:p.Gln153fs	3p21.31	.	.	0.0887	.	.	.	.	.	.	.	.	.	.	.	.	.	.	.	.	.	.	.	.	.	.	.	.	.	.	.	.	.	.	.	.	.	RHOA:NM_001313943.1:exon5:c.459delA:p.Q153fs
pts17	responders	chr12	57493818	57493818	T	A	exonic	STAT6	.	nonsynonymous SNV	STAT6:NM_003153:exon14:c.A1568T:p.D523V	12q13.3	.	.	0.0635	.	ID=COSM5946952;OCCURENCE=1(haematopoietic_and_lymphoid_tissue)	.	.	.	.	.	0	D	1	D	0.995	D	0	D	1	D	1.65	L	-2.61	D	0.613	D	0.747	D	.	.	.	.	.	.	.	.
pts17	responders	chr15	42041383	42041383	G	A	exonic	MGA	.	nonsynonymous SNV	MGA:NM_001080541:exon16:c.G4951A:p.A1651T	15q15.1	.	.	0.3681	.	.	.	.	.	.	.	0.35	T	0.004	B	0.002	B	0.923	N	0.963	N	0.345	N	1.7	T	-0.986	T	0.03	T	.	.	.	.	.	.	.	.
pts17	responders	chr19	15281259	15281259	C	T	exonic	NOTCH3	.	nonsynonymous SNV	NOTCH3:NM_000435:exon27:c.G4997A:p.R1666Q	19p13.12	.	.	0.2109	.	ID=COSM4074937,COSM4074936;OCCURENCE=1(stomach)	.	.	.	.	.	0.28	T	0.995	D	0.709	P	.	.	0.999	D	1.095	L	-1.54	D	-0.439	T	0.408	T	.	.	.	.	.	.	.	.
pts17	responders	chr4	106157998	106157998	C	-	exonic	TET2	.	frameshift deletion	TET2:NM_001127208:exon3:c.2899delC:p.Q967fs	4q24	.	.	0.2229	.	ID=COSM3735041;OCCURENCE=1(haematopoietic_and_lymphoid_tissue)	.	.	.	.	.	.	.	.	.	.	.	.	.	.	.	.	.	.	.	.	.	.	.	.	.	.	.	.	.	.	.
pts17	responders	chr4	106158220	106158232	TTTGACCATAAGG	-	exonic	TET2	.	frameshift deletion	TET2:NM_001127208:exon3:c.3121_3133del:p.F1041fs	4q24	.	.	0.1591	.	.	.	.	.	.	.	.	.	.	.	.	.	.	.	.	.	.	.	.	.	.	.	.	.	.	.	.	.	.	.	.	.
pts17	responders	chrX	39921998	39921998	C	T	splicing	BCOR	NM_001123383:exon9:c.4071+1G>A;NM_017745:exon9:c.4071+1G>A;NM_001123385:exon9:c.4173+1G>A;NM_001123384:exon8:c.4017+1G>A	splicing	BCOR:NM_001123383:exon9:c.4071+1G>A	Xp11.4	.	.	0.2127	.	.	.	.	.	.	.	.	.	.	.	.	.	.	.	1	D	.	.	.	.	.	.	.	.	.	.	.	.	.	.	.	.
pts18	responders	chr12	124824724	124824724	-	GCTGCTGCT	exonic	NCOR2		nonframeshift insertion	NCOR2:NM_006312.5:exon39:c.5514_5515insAGCAGCAGC:p.Ser1838_Gly1839insSerSerSer	12q24.31	.	rs752224314	0.334	.	.	.	.	.	.	.	.	.	.	.	.	.	.	.	.	.	.	.	.	.	.	.	.	.	2.779e-05	0	0	0.0003	0	1.699e-05	0	0	NCOR2:NM_006312.5:exon39:c.5514_5515insAGCAGCAGC:p.S1838_G1839insSSS
pts18	responders	chr15	42032383	42032383	C	G	exonic	MGA		nonsynonymous SNV	MGA:NM_001080541.2:exon14:c.4567C>G:p.Pro1523Ala	15q15.1	.	rs17677991	0.4886	0.301318	ID=COSV54950082;OCCURENCE=1(large_intestine),1(haematopoietic_and_lymphoid_tissue),1(stomach),3(lung)	.	.	.	.	.	0.02	D	0.942	P	0.573	P	0.006	N	0.312	P	0.55	N	-2.08	D	-1.14	T	0	T	0.3371	0.2333	0.4036	0.1847	0.4076	0.361	0.3367	0.3069	MGA:NM_001080541.2:exon14:c.4567C>G:p.P1523A
pts18	responders	chr19	36211742	36211742	C	A	exonic	KMT2B		nonsynonymous SNV	KMT2B:NM_014727.2:exon3:c.1493C>A:p.Thr498Asn	19q13.12	.	rs80216638	0.5047	0.0401358	ID=COSV52889395;OCCURENCE=3(large_intestine),1(central_nervous_system),1(endometrium)	.	.	.	.	.	0.51	T	0	B	0	B	0.97	N	1	N	0	N	0.95	T	-1.06	T	0.025	T	0.0964	0.1117	0.0719	0.0204	0.0985	0.1069	0.0899	0.089	KMT2B:NM_014727.2:exon3:c.1493C>A:p.T498N
pts19	responders	chr1	27106917	27106917	G	-	exonic	ARID1A		frameshift deletion	ARID1A:NM_006015.4:exon20:c.6532delG:p.Asp2178fs	1p36.11	.	.	0.3224	.	ID=COSV61373733;OCCURENCE=1(stomach),1(lung),2(endometrium)	.	.	.	.	.	.	.	.	.	.	.	.	.	.	.	.	.	.	.	.	.	.	.	.	.	.	.	.	.	.	.	ARID1A:NM_006015.4:exon20:c.6532delG:p.D2178fs
pts19	responders	chr1	27106917	27106917	G	-	exonic	ARID1A		frameshift deletion	ARID1A:NM_006015.4:exon20:c.6532delG:p.Asp2178fs	1p36.11	.	.	0.3224	.	ID=COSV61373733;OCCURENCE=1(stomach),1(lung),2(endometrium)	.	.	.	.	.	.	.	.	.	.	.	.	.	.	.	.	.	.	.	.	.	.	.	.	.	.	.	.	.	.	.	ARID1A:NM_006015.4:exon20:c.6532delG:p.D2178fs
pts19	responders	chr18	31323741	31323741	A	C	exonic	ASXL3		nonsynonymous SNV	ASXL3:NM_030632.2:exon12:c.3929A>C:p.Glu1310Ala	18q12.1	.	rs75740578	0.5071	0.00658946	ID=COSV52461130;OCCURENCE=2(haematopoietic_and_lymphoid_tissue),1(upper_aerodigestive_tract)	.	.	.	.	.	0.45	T	0.799	P	0.162	B	.	.	1	N	0.805	L	2.41	T	-1.018	T	0.005	T	0.0027	0	0	0.0353	0	0.0002	0.0011	0.0004	ASXL3:NM_030632.2:exon12:c.3929A>C:p.E1310A
pts19	responders	chr19	15302951	15302951	G	A	exonic	NOTCH3		nonsynonymous SNV	NOTCH3:NM_000435.2:exon4:c.499C>T:p.Pro167Ser	19p13.12	.	rs202157633	0.4846	0.000998403	ID=COSV54627504;OCCURENCE=1(soft_tissue)	.	.	.	.	.	0.57	T	0.001	B	0.009	B	.	.	1	N	2.69	M	-2.83	D	-0.475	T	0.552	D	0.0003	0	0	0.0046	0	0	0	0	NOTCH3:NM_000435.2:exon4:c.499C>T:p.P167S
pts19	responders	chr7	148511172	148511172	G	A	exonic	EZH2		nonsynonymous SNV	EZH2:NM_004456.4:exon15:c.1730C>T:p.Pro577Leu	7q36.1	.	.	0.2493	.	ID=COSV57449917;OCCURENCE=2(large_intestine),1(haematopoietic_and_lymphoid_tissue)	.	.	.	.	.	0.1	T	1	D	0.999	D	0	D	1	D	2.445	M	-1.22	T	0.741	D	0.824	D	.	.	.	.	.	.	.	.	EZH2:NM_004456.4:exon15:c.1730C>T:p.P577L
pts19	responders	chr7	148511172	148511172	G	A	exonic	EZH2		nonsynonymous SNV	EZH2:NM_004456.4:exon15:c.1730C>T:p.Pro577Leu	7q36.1	.	.	0.2493	.	ID=COSV57449917;OCCURENCE=2(large_intestine),1(haematopoietic_and_lymphoid_tissue)	.	.	.	.	.	0.1	T	1	D	0.999	D	0	D	1	D	2.445	M	-1.22	T	0.741	D	0.824	D	.	.	.	.	.	.	.	.	EZH2:NM_004456.4:exon15:c.1730C>T:p.P577L
pts19	responders	chr9	139391403	139391403	C	T	exonic	NOTCH1		nonsynonymous SNV	NOTCH1:NM_017617.4:exon34:c.6788G>A:p.Arg2263Gln	9q34.3	.	rs200521815	0.4662	0.000399361	ID=COSV53050213;OCCURENCE=2(upper_aerodigestive_tract)	CN169374	not_specified	RCV000121703.1	MedGen	not provided	0.67	T	0.014	B	0.011	B	0	D	1	D	2.075	M	-1.48	T	-0.636	T	0.374	T	0.0004	0	0	0.0049	0	3.444e-05	0	6.168e-05	NOTCH1:NM_017617.4:exon34:c.6788G>A:p.R2263Q
pts19	responders	chr9	139391403	139391403	C	T	exonic	NOTCH1		nonsynonymous SNV	NOTCH1:NM_017617.4:exon34:c.6788G>A:p.Arg2263Gln	9q34.3	.	rs200521815	0.4662	0.000399361	ID=COSV53050213;OCCURENCE=2(upper_aerodigestive_tract)	CN169374	not_specified	RCV000121703.1	MedGen	not provided	0.67	T	0.014	B	0.011	B	0	D	1	D	2.075	M	-1.48	T	-0.636	T	0.374	T	0.0004	0	0	0.0049	0	3.444e-05	0	6.168e-05	NOTCH1:NM_017617.4:exon34:c.6788G>A:p.R2263Q
pts19	responders	chrX	44928899	44928899	C	T	exonic	KDM6A		stopgain	KDM6A:NM_021140.3:exon17:c.1999C>T:p.Gln667*	Xp11.3	.	.	0.4822	.	ID=COSV65038917;OCCURENCE=1(lung)	.	.	.	.	.	0.22	T	.	.	.	.	0.001	D	1	A	.	.	.	.	.	.	.	.	.	.	.	.	.	.	.	.	KDM6A:NM_021140.3:exon17:c.1999C>T:p.Q667*
pts19	responders	chrX	44928899	44928899	C	T	exonic	KDM6A		stopgain	KDM6A:NM_021140.3:exon17:c.1999C>T:p.Gln667*	Xp11.3	.	.	0.4822	.	ID=COSV65038917;OCCURENCE=1(lung)	.	.	.	.	.	0.22	T	.	.	.	.	0.001	D	1	A	.	.	.	.	.	.	.	.	.	.	.	.	.	.	.	.	KDM6A:NM_021140.3:exon17:c.1999C>T:p.Q667*
