# Supplementary material for: Anti-metabolic agent pegaspargase plus PD-1 antibody sintilimab for first-line treatment in advanced natural killer T cell lymphoma
Source: Signal Transduct Target Ther. 2024 Mar 6;9:62. doi: 10.1038/s41392-024-01782-8 (PMC10917752; doi:10.1038/s41392-024-01782-8)
Supplement: Supplementary file 5 — Table S4 [file 41392_2024_1782_MOESM5_ESM.xlsx]

## Sheet: Table S3
Table S4. Differentially expressed genes between respoders (n=10) and non-responders (n=7).
Gene_ID	Transcript_ID	baseMean	log2FoldChange	lfcSE	stat	pvalue				1.5	0.584963		0.67	-0.577767
UPK3BL2	ENSG00000284981	34.5266	-24.4905	3.00208	-8.15784	3.41061e-16
ITGB1P1	ENSG00000269378	21.2443	-23.8258	3.00242	-7.93552	2.09608e-15
AC139491.6	ENSG00000283559	50.3576	-7.09288	1.38899	-5.10649	3.28205e-07
MT1H	ENSG00000205358	329.584	-6.02903	1.18757	-5.07676	3.83918e-07
MT1G	ENSG00000125144	672.832	-4.74809	1.06469	-4.45962	8.21069e-06
NEURL1	ENSG00000107954	160.191	-4.27252	0.996792	-4.28627	1.817e-05
SPSB4	ENSG00000175093	26.6408	-5.11617	1.25707	-4.0699	4.70326e-05
LMCD1	ENSG00000071282	1728.42	-3.32817	0.858427	-3.87706	0.000105727
CALML6	ENSG00000169885	73.3022	-3.94744	1.02877	-3.83705	0.000124524
KRT24	ENSG00000167916	315.953	-9.86787	2.58514	-3.81715	0.000135
GAMT	ENSG00000130005	400.754	-2.38082	0.639833	-3.721	0.000198436
ILDR2	ENSG00000143195	27.2603	-2.41617	0.655215	-3.68759	0.000226385
PLA2G4E	ENSG00000188089	22.6681	-4.15912	1.13289	-3.67124	0.000241374
LAIR1	ENSG00000167613	503.226	-2.64672	0.724443	-3.65346	0.000258734
TPM1	ENSG00000140416	6584.62	-2.73783	0.758654	-3.6088	0.000307621
CAPN3	ENSG00000092529	1419.01	-2.24977	0.627313	-3.58636	0.000335326
KCNA6	ENSG00000151079	31.1072	-3.78624	1.05874	-3.57619	0.000348642
HSPA2	ENSG00000126803	346.103	-1.98204	0.556445	-3.56197	0.000368078
MYO18B	ENSG00000133454	237.311	-4.36604	1.23303	-3.5409	0.00039877
KCNQ5	ENSG00000185760	168.843	-2.84117	0.803094	-3.53779	0.000403498
FABP3	ENSG00000121769	690.624	-3.81086	1.08691	-3.50615	0.000454637
TNNT1	ENSG00000105048	61.4085	-2.5524	0.728527	-3.50351	0.000459172
SEMA6C	ENSG00000143434	444.522	-2.71173	0.774894	-3.49948	0.000466165
MYL4	ENSG00000198336	22.8618	-2.58119	0.750289	-3.44026	0.000581159
SHISA4	ENSG00000198892	299.234	-2.47481	0.720056	-3.43697	0.000588257
PDLIM3	ENSG00000154553	391.173	-1.81771	0.531474	-3.42012	0.000625928
NRXN3	ENSG00000021645	52.8829	-2.50285	0.732009	-3.41916	0.000628149
NOC2LP1	ENSG00000213225	3.58693	-2.52832	0.743727	-3.39952	0.000675035
GDF6	ENSG00000156466	28.0955	-4.54993	1.34414	-3.38502	0.000711721
MYL2	ENSG00000111245	12.2617	-5.64993	1.6815	-3.36005	0.000779294
IL17D	ENSG00000172458	58.6897	-3.07015	0.918369	-3.34305	0.000828627
MAL	ENSG00000172005	189.103	-2.66622	0.798546	-3.33885	0.00084127
PLA2G2F	ENSG00000158786	14.3472	-4.95597	1.48489	-3.33759	0.000845084
PLPP7	ENSG00000160539	114.161	-2.85446	0.856092	-3.33429	0.000855159
GBA3	ENSG00000249948	4.72574	-2.72129	0.823149	-3.30595	0.000946537
TPO	ENSG00000115705	34.8243	-2.70724	0.821543	-3.29531	0.000983141
SAMD15	ENSG00000100583	17.2406	-1.59198	0.483657	-3.29155	0.000996374
RAPSN	ENSG00000165917	23.4064	-2.60978	0.795443	-3.28091	0.00103472
SLN	ENSG00000170290	17.015	-4.88511	1.49703	-3.26321	0.0011016
ALOXE3	ENSG00000179148	8.92942	-3.78784	1.174	-3.22644	0.00125338
PGM5	ENSG00000154330	309.877	-1.63127	0.507276	-3.21574	0.0013011
NFILZ	ENSG00000268480	91.2043	-4.26799	1.3313	-3.20589	0.00134646
MT1F	ENSG00000198417	321.941	-2.29343	0.71659	-3.20048	0.001372
SIGLEC10	ENSG00000142512	1116.37	-1.57809	0.494397	-3.19195	0.00141318
TLCD3B	ENSG00000149926	52.6237	-2.56779	0.805829	-3.18652	0.00143998
MARCO	ENSG00000019169	2421.38	-3.54597	1.11574	-3.17813	0.00148226
MPRIP	ENSG00000133030	4722.84	-0.717802	0.228207	-3.14539	0.00165864
PPP1R3E	ENSG00000235194	431.838	-1.11758	0.355773	-3.14128	0.00168209
MYOM3	ENSG00000142661	14.9455	-1.75889	0.560961	-3.13549	0.00171565
GFOD1	ENSG00000145990	1059.87	-1.24805	0.398765	-3.1298	0.00174924
STRIP2	ENSG00000128578	177.676	-1.28072	0.409427	-3.12807	0.00175961
CLHC1	ENSG00000162994	331.966	-1.89054	0.617932	-3.05947	0.0022173
ANKLE1	ENSG00000160117	63.2566	-1.14657	0.374857	-3.0587	0.00222303
RGS13	ENSG00000127074	89.678	-2.2954	0.752373	-3.05089	0.00228168
PCDHA10	ENSG00000250120	7.97058	-1.49309	0.490111	-3.04643	0.00231574
SLC29A1	ENSG00000112759	1474.17	-0.640516	0.211044	-3.03498	0.00240548
FHL3	ENSG00000183386	876.288	-2.08704	0.689797	-3.02559	0.0024815
NXF3	ENSG00000147206	128.33	-4.0144	1.32704	-3.02507	0.00248579
OBSCN	ENSG00000154358	1149.16	-2.4244	0.813135	-2.98155	0.00286796
MT1M	ENSG00000205364	99.112	-2.36822	0.799434	-2.96237	0.00305282
GALNT8	ENSG00000130035	13.3758	-2.68005	0.914763	-2.92977	0.00339209
PDE3A	ENSG00000172572	176.987	-2.00929	0.687765	-2.92148	0.00348371
PVALB	ENSG00000100362	7.64734	-5.0559	1.73537	-2.91344	0.00357474
PLAAT1	ENSG00000127252	13.1353	-3.32402	1.14578	-2.90111	0.00371844
SOX12	ENSG00000177732	326.576	-0.950406	0.328036	-2.89726	0.00376432
CALHM1	ENSG00000185933	25.771	-3.14892	1.08861	-2.8926	0.00382064
KRT72	ENSG00000170486	9.89987	-3.10805	1.07924	-2.87985	0.00397865
PLN	ENSG00000198523	321.826	-3.54284	1.23981	-2.85756	0.00426913
CCL18	ENSG00000275385	2408.81	-2.59444	0.915011	-2.83542	0.00457661
CACNG8	ENSG00000142408	29.4346	-1.71284	0.604434	-2.8338	0.00459985
MYH6	ENSG00000197616	81.0978	-4.34832	1.54302	-2.81806	0.00483143
SUGCT	ENSG00000175600	40.5795	-1.67523	0.59457	-2.81755	0.0048392
PSCA	ENSG00000167653	36.8742	-2.40964	0.857622	-2.80967	0.00495921
OXCT2	ENSG00000198754	13.2408	-1.486	0.530602	-2.80059	0.00510095
HPCAL4	ENSG00000116983	49.3082	-2.5039	0.895859	-2.79497	0.00519039
GAP43	ENSG00000172020	10.294	-2.80645	1.0107	-2.77673	0.00549085
SLC6A11	ENSG00000132164	5.52165	-2.54665	0.927989	-2.74427	0.00606465
HEPHL1	ENSG00000181333	117.366	-4.40021	1.61465	-2.72517	0.00642677
ACHE	ENSG00000087085	189.532	-2.28246	0.839267	-2.71959	0.00653625
AC092868.1	ENSG00000259674	6.04559	-2.63082	0.968198	-2.71723	0.00658302
AC245297.1	ENSG00000215861	322.183	-2.0857	0.768094	-2.71542	0.00661911
FBXO43	ENSG00000156509	48.994	-1.38459	0.511925	-2.70467	0.00683718
CASTOR2	ENSG00000274070	360.521	-1.25949	0.466336	-2.70082	0.00691695
SIM2	ENSG00000159263	19.3669	-4.58581	1.69889	-2.6993	0.00694864
HRH2	ENSG00000113749	412.921	-1.10109	0.411597	-2.67518	0.00746897
LIMS2	ENSG00000072163	366.282	-1.54017	0.578673	-2.66155	0.00777824
HOXD9	ENSG00000128709	115.795	-1.94525	0.732363	-2.65613	0.00790426
AC012651.1	ENSG00000258461	400.151	-1.31486	0.495618	-2.65297	0.00797859
AL355987.1	ENSG00000204003	10.646	-3.865	1.45958	-2.64801	0.00809663
SERPINA5	ENSG00000188488	22.3642	-3.02621	1.14628	-2.64003	0.00828989
FCN3	ENSG00000142748	41.0806	-1.80803	0.687435	-2.63011	0.00853584
ANKRD24	ENSG00000089847	114.884	-1.12042	0.42743	-2.62129	0.00875985
ZBTB16	ENSG00000109906	235.698	-2.30186	0.883277	-2.60605	0.00915931
TNFRSF10C	ENSG00000173535	129.019	-1.29387	0.498757	-2.5942	0.00948122
AC020909.1	ENSG00000142539	16.1641	-4.1508	1.60289	-2.58957	0.00960954
C17orf67	ENSG00000214226	100.359	-0.90194	0.348579	-2.58747	0.00966829
BEND4	ENSG00000188848	56.5879	-2.21348	0.856138	-2.58542	0.00972599
AC022167.1	ENSG00000259939	3.91338	-3.09456	1.19782	-2.58349	0.0097806
FASTK	ENSG00000164896	1757.13	-0.761519	0.294851	-2.58272	0.00980238
SYNPO	ENSG00000171992	3109.58	-1.34889	0.52265	-2.58086	0.00985534
SLC39A8	ENSG00000138821	1179.56	-1.64905	0.642227	-2.56771	0.0102373
VSIG2	ENSG00000019102	18.5303	-1.26204	0.492498	-2.56253	0.0103913
SERPINB12	ENSG00000166634	4.06152	-4.44976	1.73917	-2.55855	0.010511
IGHV3-66	ENSG00000211972	199.119	-3.31246	1.29798	-2.55202	0.0107101
SDR9C7	ENSG00000170426	10.4564	-3.2413	1.27012	-2.55196	0.0107118
PEG10	ENSG00000242265	182.705	-1.6831	0.66055	-2.54802	0.0108335
ANKRD1	ENSG00000148677	23.4519	-2.41796	0.949981	-2.54527	0.0109192
SPACA9	ENSG00000165698	93.2943	-0.993654	0.391031	-2.54111	0.01105
ACTG1P22	ENSG00000271615	7.1015	-2.47226	0.974748	-2.53631	0.0112028
KPRP	ENSG00000203786	2.37383	-4.56584	1.8059	-2.5283	0.0114617
CABP1	ENSG00000157782	12.789	-1.36556	0.544901	-2.50607	0.0122082
HTR3A	ENSG00000166736	28.1786	-2.36009	0.943971	-2.50017	0.0124134
SLC22A18	ENSG00000110628	179.225	-1.22636	0.492263	-2.49126	0.0127291
C20orf203	ENSG00000198547	22.5644	-2.97637	1.20117	-2.4779	0.0132158
SYN1	ENSG00000008056	30.6922	-1.44519	0.584156	-2.47397	0.0133619
ADRA1D	ENSG00000171873	5.55795	-2.11562	0.857258	-2.46789	0.0135912
PKNOX2	ENSG00000165495	55.3033	-2.08474	0.845105	-2.46685	0.0136309
NUDT9P1	ENSG00000234043	5.80277	-1.32938	0.538917	-2.46677	0.013634
RNASEK-C17orf49	ENSG00000161939	188.627	-0.614666	0.249246	-2.4661	0.0136592
SYNC	ENSG00000162520	343.254	-1.6878	0.685439	-2.46237	0.0138024
VTN	ENSG00000109072	12.4542	-1.2262	0.500558	-2.44966	0.0142991
TEX19	ENSG00000182459	13.1274	-2.83208	1.15781	-2.44606	0.0144426
SOX8	ENSG00000005513	39.2254	-1.36448	0.55796	-2.44549	0.0144657
NPTX2	ENSG00000106236	48.915	-2.13203	0.874639	-2.43761	0.0147846
RASD2	ENSG00000100302	75.6077	-2.00192	0.823257	-2.4317	0.0150281
EPM2A	ENSG00000112425	268.594	-1.06653	0.438631	-2.43149	0.0150367
RPTN	ENSG00000215853	51.6737	-4.88222	2.00987	-2.42913	0.0151353
S100B	ENSG00000160307	342.035	-1.63657	0.673948	-2.42834	0.0151682
FTH1P7	ENSG00000232187	201.661	-1.25858	0.518345	-2.42808	0.0151791
B4GALNT1	ENSG00000135454	88.441	-1.29426	0.53321	-2.4273	0.0152116
FAM184B	ENSG00000047662	6.18879	-2.79572	1.15205	-2.42673	0.0152355
GMPR	ENSG00000137198	283.757	-1.36918	0.564769	-2.42432	0.015337
GPR137C	ENSG00000180998	45.0481	-1.01263	0.419223	-2.4155	0.0157137
TEAD4	ENSG00000197905	187.201	-1.16762	0.483494	-2.41495	0.0157372
RTN2	ENSG00000125744	360.072	-1.38846	0.575427	-2.41292	0.0158254
STAP1	ENSG00000035720	352.475	-1.26757	0.526655	-2.40683	0.0160916
ARHGDIG	ENSG00000242173	1.31113	-2.92234	1.21454	-2.40614	0.0161222
NOS1	ENSG00000089250	115.91	-3.56525	1.48384	-2.40272	0.0162738
ACTA1	ENSG00000143632	44.8656	-2.88667	1.20532	-2.39494	0.0166231
PDPN	ENSG00000162493	762.421	-1.26398	0.52821	-2.39296	0.0167132
CKM	ENSG00000104879	21.0845	-1.98443	0.829326	-2.39282	0.0167194
CXCR1	ENSG00000163464	153.722	-2.30562	0.964567	-2.39031	0.016834
SMTN	ENSG00000183963	978.82	-1.21655	0.509094	-2.38964	0.016865
GJA5	ENSG00000265107	247.475	-1.61105	0.675082	-2.38645	0.0170117
PRCD	ENSG00000214140	53.727	-1.46925	0.616739	-2.38229	0.0172053
CDHR3	ENSG00000128536	33.5418	-1.28187	0.538418	-2.38082	0.0172744
HIF3A	ENSG00000124440	96.546	-1.68267	0.707963	-2.37678	0.0174646
PWWP3B	ENSG00000157502	19.2682	-4.27115	1.80032	-2.37243	0.0176715
CRAT	ENSG00000095321	543.54	-1.17545	0.497106	-2.36459	0.0180498
ECI2	ENSG00000198721	1170.53	-1.27012	0.541256	-2.34661	0.0189452
SCNN1D	ENSG00000162572	146.149	-1.002	0.427069	-2.34622	0.0189648
AK1	ENSG00000106992	830.754	-1.80188	0.767999	-2.3462	0.018966
CHST2	ENSG00000175040	521.499	-0.831583	0.354669	-2.34467	0.0190439
ITIH4	ENSG00000055955	240.07	-1.19312	0.511717	-2.3316	0.0197217
RDH5	ENSG00000135437	103.511	-0.689099	0.296166	-2.32673	0.0199795
MYH7B	ENSG00000078814	105.181	-1.44299	0.621203	-2.3229	0.0201848
CCND3	ENSG00000112576	2306.1	-0.588362	0.253501	-2.32094	0.0202899
MN1	ENSG00000169184	106.383	-1.69377	0.731505	-2.31546	0.0205875
ITGA10	ENSG00000143127	123.019	-0.985842	0.425806	-2.31524	0.0206
NEFL	ENSG00000277586	2.80018	-2.37857	1.02908	-2.31135	0.0208133
INTS1	ENSG00000164880	2207.8	-0.656937	0.284295	-2.31076	0.0208463
CEP85	ENSG00000130695	677.577	-0.673166	0.291793	-2.307	0.0210547
TMEM143	ENSG00000161558	226.959	-0.757306	0.329838	-2.29599	0.0216763
C10orf88B	ENSG00000255624	16.0748	-1.64408	0.716528	-2.29451	0.0217611
RAD9B	ENSG00000151164	56.5215	-0.939109	0.409602	-2.29274	0.0218632
SHISAL1	ENSG00000138944	165.202	-1.4792	0.646258	-2.28887	0.022087
MYL9	ENSG00000101335	2804.98	-1.42042	0.620855	-2.28785	0.0221461
SHANK1	ENSG00000161681	31.3473	-1.95404	0.857338	-2.27919	0.0226557
UBE2D4	ENSG00000078967	528.901	-0.766713	0.336768	-2.27668	0.0228054
PILRB	ENSG00000121716	2393.99	-0.669805	0.294856	-2.27163	0.0231086
IGHG4	ENSG00000211892	215.902	-1.93455	0.856607	-2.25839	0.0239212
MARCHF9	ENSG00000139266	624.201	-0.583912	0.258634	-2.25768	0.0239659
TYW1B	ENSG00000277149	126.887	-0.927269	0.410851	-2.25695	0.0240113
HNRNPA1P8	ENSG00000229251	2.07621	-2.48339	1.10054	-2.25651	0.0240385
IL36A	ENSG00000136694	27.3094	-4.5592	2.02185	-2.25496	0.0241359
KIAA0408	ENSG00000189367	87.3257	-1.54583	0.687165	-2.24958	0.0244759
FAM53A	ENSG00000174137	34.7045	-0.978101	0.434877	-2.24914	0.0245035
PLA2G4D	ENSG00000159337	3.22102	-3.64166	1.61971	-2.24835	0.024554
ALOX15B	ENSG00000179593	216.646	-1.8837	0.839072	-2.24498	0.0247692
RHCG	ENSG00000140519	452.77	-3.31035	1.47693	-2.24137	0.0250019
TRAT1	ENSG00000163519	282.456	-1.18334	0.52797	-2.2413	0.0250065
PTP4A3	ENSG00000184489	137.128	-2.41829	1.07986	-2.23945	0.0251265
RNF222	ENSG00000189051	6.465	-1.59131	0.710617	-2.23934	0.0251337
CRNN	ENSG00000143536	256.594	-4.11497	1.83799	-2.23884	0.0251666
MYH7	ENSG00000092054	16.2088	-2.61721	1.17036	-2.23625	0.0253357
AL365475.1	ENSG00000261208	27.8782	-2.07557	0.92849	-2.23542	0.0253895
AL160191.3	ENSG00000274330	2.77529	-2.97829	1.33285	-2.23453	0.0254484
C1QL1	ENSG00000131094	7.33893	-1.37063	0.614157	-2.23173	0.0256328
TCL1B	ENSG00000213231	7.71078	-2.9992	1.34415	-2.2313	0.0256612
ST3GAL3	ENSG00000126091	306.018	-0.728582	0.327004	-2.22805	0.0258772
VEGFC	ENSG00000150630	346.245	-0.997222	0.44788	-2.22654	0.0259782
PRAMENP	ENSG00000197549	7.86988	-2.12528	0.95519	-2.22498	0.0260825
IMPDH1P8	ENSG00000224728	6.51406	-1.65701	0.74483	-2.22469	0.0261023
GCNA	ENSG00000147174	125.603	-0.774747	0.3486	-2.22245	0.0262527
LRRC46	ENSG00000141294	24.8203	-0.720719	0.324347	-2.22206	0.026279
PLA2G6	ENSG00000184381	789.029	-1.00107	0.451324	-2.21806	0.0265505
TNNI1	ENSG00000159173	29.6399	-2.60474	1.17577	-2.21535	0.0267364
CLEC4M	ENSG00000104938	9.32124	-1.60662	0.726431	-2.21167	0.0269897
ARMC12	ENSG00000157343	13.6603	-0.798607	0.36124	-2.21074	0.0270539
GJC2	ENSG00000198835	27.0186	-0.910696	0.41265	-2.20694	0.0273179
PRDM13	ENSG00000112238	21.0851	-5.17204	2.35953	-2.19198	0.0283812
TCEAL7	ENSG00000182916	53.0691	-2.10141	0.958838	-2.19162	0.0284069
NKX2-5	ENSG00000183072	8.13093	-6.05298	2.76233	-2.19126	0.028433
RPL7AP60	ENSG00000213152	1.24926	-1.83619	0.838743	-2.18922	0.0285812
ENO3	ENSG00000108515	329.359	-1.20427	0.552302	-2.18046	0.0292231
BNIP3P41	ENSG00000248302	4.50552	-2.53261	1.16384	-2.17609	0.0295484
COX6A1P2	ENSG00000226976	1.37168	-1.95737	0.900218	-2.17433	0.0296801
UOX	ENSG00000240520	3.74436	-3.58865	1.65215	-2.17211	0.0298473
FRMD3	ENSG00000172159	370.573	-1.36262	0.629692	-2.16394	0.0304686
SNCB	ENSG00000074317	3.47052	-1.9467	0.900688	-2.16135	0.0306684
RPL12P38	ENSG00000213228	5.22288	-1.63579	0.757106	-2.16059	0.0307273
TMEM252	ENSG00000181778	1.98411	-2.35737	1.09389	-2.15504	0.0311587
KCNK17	ENSG00000124780	12.3631	-1.64259	0.763922	-2.15021	0.0315386
REPIN1	ENSG00000214022	2497.88	-0.624196	0.290753	-2.14683	0.031807
CSMD2	ENSG00000121904	29.6622	-0.969302	0.451622	-2.14627	0.0318517
AC106865.1	ENSG00000250771	71.2252	-2.09592	0.978593	-2.14176	0.0322125
SLC25A37	ENSG00000147454	1622.94	-0.654769	0.305888	-2.14055	0.0323102
NKAIN1	ENSG00000084628	7.21683	-2.6689	1.24772	-2.13902	0.0324341
CA7	ENSG00000168748	4.4183	-5.15376	2.41161	-2.13706	0.0325929
GPA33	ENSG00000143167	30.1429	-2.23508	1.04647	-2.13583	0.0326933
SCN1B	ENSG00000105711	539.601	-1.36445	0.638895	-2.13565	0.0327083
NPFFR1	ENSG00000148734	84.2339	-1.52199	0.71534	-2.12765	0.033366
HOXD1	ENSG00000128645	28.573	-1.84831	0.871413	-2.12105	0.0339175
PINK1	ENSG00000158828	1820.13	-1.18679	0.559607	-2.12076	0.0339416
COLQ	ENSG00000206561	216.664	-1.29396	0.610302	-2.1202	0.0339892
PGAM4	ENSG00000226784	26.1268	-2.83267	1.33719	-2.11838	0.0341432
FBXO10	ENSG00000147912	308.248	-0.73034	0.34544	-2.11423	0.0344959
ARHGEF1	ENSG00000076928	7571.73	-0.609549	0.288513	-2.11272	0.0346245
HOXD10	ENSG00000128710	27.0373	-1.98226	0.938286	-2.11264	0.0346313
IGKV1D-13	ENSG00000276566	206.428	-1.57643	0.746451	-2.1119	0.0346947
DYNC1I1	ENSG00000158560	28.0155	-1.42093	0.674309	-2.10724	0.0350964
EDN1	ENSG00000078401	418.387	-1.44427	0.686976	-2.10236	0.0355221
CBS	ENSG00000160200	166.608	-1.04787	0.499505	-2.09781	0.0359218
NOL4L	ENSG00000197183	1017.5	-0.64983	0.309973	-2.09641	0.036046
LINC00634	ENSG00000205704	4.01085	-2.20612	1.05402	-2.09304	0.0363454
ADRA1B	ENSG00000170214	5.73733	-2.23425	1.06867	-2.09069	0.0365555
AC079250.1	ENSG00000230979	4.54638	-1.45671	0.697458	-2.0886	0.0367439
FMC1	ENSG00000164898	220.77	-0.694334	0.332513	-2.08814	0.0367852
AFF3	ENSG00000144218	222.918	-1.5512	0.743142	-2.08735	0.0368561
THBD	ENSG00000178726	848.253	-0.701337	0.336017	-2.08721	0.0368694
IL24	ENSG00000162892	130.918	-2.954	1.41654	-2.08536	0.0370363
TMEM198	ENSG00000188760	75.228	-1.18477	0.569376	-2.08081	0.0374511
KLRF2	ENSG00000256797	7.87766	-2.34219	1.12563	-2.08078	0.0374537
HIKESHIP2	ENSG00000267544	4.69669	-0.916901	0.441065	-2.07883	0.0376325
TNFRSF12A	ENSG00000006327	559.624	-0.970806	0.467608	-2.07611	0.0378835
SAP25	ENSG00000205307	296.754	-0.740376	0.35702	-2.07377	0.0381008
DNAJC4	ENSG00000110011	814.719	-0.639454	0.310405	-2.06006	0.0393927
TACC3	ENSG00000013810	2040.16	-0.648893	0.315131	-2.05912	0.0394824
GOT2	ENSG00000125166	2165.49	-0.746484	0.362841	-2.05733	0.0396544
XCL1	ENSG00000143184	645.862	-1.66637	0.810373	-2.0563	0.0397532
DSC1	ENSG00000134765	21.1002	-2.99075	1.45514	-2.05531	0.0398494
LCN10	ENSG00000187922	87.9757	-1.36728	0.668046	-2.04669	0.0406889
IL1B	ENSG00000125538	4792.12	-2.27859	1.11365	-2.04605	0.0407515
C16orf96	ENSG00000205832	8.27529	-1.15862	0.56641	-2.04556	0.0408001
ACYP2	ENSG00000170634	234.906	-1.0211	0.49945	-2.04444	0.0409099
METTL22	ENSG00000067365	326.899	-0.588217	0.288065	-2.04196	0.0411554
PKD1L1	ENSG00000158683	6.53983	-2.23939	1.10123	-2.03354	0.041998
DEXI	ENSG00000182108	630.42	-0.79351	0.391182	-2.02849	0.0425102
ERFL	ENSG00000268041	24.9084	-1.21674	0.600099	-2.02757	0.0426043
ADAMTSL5	ENSG00000185761	45.2965	-1.36991	0.67599	-2.02653	0.042711
ZNF385C	ENSG00000187595	27.367	-1.47147	0.726896	-2.02432	0.0429377
FTH1P23	ENSG00000242960	44.14	-1.42304	0.703331	-2.02328	0.0430441
MMRN1	ENSG00000138722	1265.05	-1.65968	0.820981	-2.02159	0.0432191
ATP6V1FNB	ENSG00000272899	51.653	-0.830564	0.411332	-2.01921	0.0434656
MKRN3	ENSG00000179455	19.1911	-1.26263	0.626771	-2.0145	0.0439573
PRADC1	ENSG00000135617	389.547	-0.612383	0.304105	-2.01372	0.0440385
HCFC1R1	ENSG00000103145	741.566	-0.821908	0.408484	-2.01209	0.04421
KCTD9P1	ENSG00000225014	1.32794	-2.25368	1.1201	-2.01203	0.0442164
KCNMB3	ENSG00000171121	92.5284	-1.00132	0.497753	-2.01168	0.0442532
ACTA2	ENSG00000107796	5228.91	-1.49727	0.745773	-2.00767	0.0446784
RPL7P3	ENSG00000226094	4.61402	-5.52796	2.75426	-2.00706	0.0447433
GAL3ST4	ENSG00000197093	481.079	-1.47648	0.738115	-2.00033	0.0454645
DNASE2B	ENSG00000137976	2.72552	-2.05851	1.02931	-1.99988	0.0455128
SORCS1	ENSG00000108018	49.0222	-2.12044	1.0604	-1.99966	0.0455369
SPRR2G	ENSG00000159516	1.4546	-4.17533	2.08862	-1.99908	0.0455993
TMEM239	ENSG00000198326	1.45378	-2.42528	1.21341	-1.99874	0.0456367
CAVIN3	ENSG00000170955	599.874	-1.10742	0.55429	-1.99791	0.0457261
MEF2B	ENSG00000213999	169.293	-1.01725	0.509396	-1.99697	0.0458284
PRR32	ENSG00000183631	41.013	-5.89314	2.9569	-1.99301	0.0462602
C1QTNF1	ENSG00000173918	485.607	-0.870638	0.436953	-1.99252	0.0463142
ITGA5	ENSG00000161638	3734.59	-1.02988	0.517177	-1.99136	0.0464419
EFCAB13	ENSG00000178852	83.7264	-0.948957	0.476859	-1.99002	0.0465893
PDLIM7	ENSG00000196923	1326.96	-0.802469	0.403294	-1.98978	0.0466146
ENO2	ENSG00000111674	670.645	-0.834113	0.419612	-1.98782	0.0468317
DPY19L2P2	ENSG00000170629	14.3851	-1.75696	0.884034	-1.98744	0.0468738
ELANE	ENSG00000197561	3.45947	-2.98259	1.50084	-1.98728	0.0468909
CDK5R1	ENSG00000176749	323.122	-1.20531	0.607415	-1.98432	0.0472201
TPM2	ENSG00000198467	2307.93	-1.21121	0.611097	-1.98202	0.0474765
AC132825.4	ENSG00000266885	3.81868	-1.83312	0.925258	-1.9812	0.0475691
AC064799.1	ENSG00000212664	6.94293	-2.00231	1.01067	-1.98118	0.0475708
PHTF2	ENSG00000006576	1342.92	-0.686376	0.346874	-1.97875	0.0478443
AC104389.6	ENSG00000284931	9.90604	-2.63943	1.33424	-1.97822	0.0479037
MACROD1	ENSG00000133315	226.165	-1.51826	0.767729	-1.9776	0.0479738
SPRR2F	ENSG00000244094	27.701	-3.79791	1.92373	-1.97425	0.0483537
MYL1	ENSG00000168530	4.93678	-5.93227	3.0054	-1.97387	0.048396
CDH2	ENSG00000170558	59.0305	-0.897453	0.455006	-1.9724	0.0485639
CACNA1I	ENSG00000100346	50.3776	-1.75402	0.889296	-1.97237	0.0485679
COX4I2	ENSG00000131055	28.3256	-1.22345	0.621044	-1.96998	0.0488404
RPL23AP18	ENSG00000225338	1.16075	-2.68774	1.36618	-1.96734	0.0491435
USH1C	ENSG00000006611	1.33474	-3.32877	1.69271	-1.96654	0.0492368
CACNB1	ENSG00000067191	888.031	-1.18115	0.602109	-1.96169	0.0497985
RTL8C	ENSG00000134590	1218.51	-0.820915	0.418719	-1.96054	0.0499329
CRTAM	ENSG00000109943	701.841	-1.1646	0.594044	-1.96046	0.0499418
RRN3	ENSG00000085721	148.584	23.8846	3.03125	7.87944	3.28853e-15
MGAM2	ENSG00000257743	8.25404	20.9195	3.034	6.89503	5.38528e-12
BPIFB1	ENSG00000125999	266.123	6.66158	1.48194	4.49517	6.95134e-06
AC097636.1	ENSG00000285749	37.8907	5.89766	1.32975	4.43515	9.20083e-06
NR4A2	ENSG00000153234	954.977	2.01128	0.461883	4.35452	1.33357e-05
TFAP2B	ENSG00000008196	36.4408	9.07498	2.08989	4.34232	1.40988e-05
ADH1C	ENSG00000248144	157.8	5.58786	1.30344	4.28702	1.81085e-05
SLCO4C1	ENSG00000173930	152.931	3.12392	0.73429	4.25434	2.09667e-05
BPIFA1	ENSG00000198183	805.871	8.24896	1.9492	4.23196	2.31659e-05
CHP2	ENSG00000166869	103.541	4.6028	1.16412	3.95388	7.6894e-05
TRPS1	ENSG00000104447	1189.64	1.7265	0.43846	3.93764	8.22876e-05
DGAT2	ENSG00000062282	1223.54	3.60157	0.94577	3.80808	0.00014005
AZGP1	ENSG00000160862	276.825	6.06792	1.61914	3.74762	0.000178518
NR5A2	ENSG00000116833	524.747	2.486	0.665438	3.73589	0.000187055
VLDLR	ENSG00000147852	23.2836	4.1733	1.1257	3.7073	0.000209482
TBL1Y	ENSG00000092377	15.189	5.99572	1.66811	3.59432	0.000325243
CD207	ENSG00000116031	30.1663	4.72414	1.31528	3.59174	0.000328472
CNTNAP4	ENSG00000152910	36.6572	4.20923	1.18188	3.56148	0.000368776
DNAH3	ENSG00000158486	100.521	4.17952	1.17915	3.54453	0.000393319
AC116366.1	ENSG00000234290	198.9	3.04012	0.861313	3.52964	0.000416128
PIGR	ENSG00000162896	575.019	4.33872	1.23552	3.51167	0.000445305
TMEM231	ENSG00000205084	60.872	1.328	0.380231	3.4926	0.000478341
OMG	ENSG00000126861	78.3872	2.67417	0.769493	3.47524	0.000510401
CNDP1	ENSG00000150656	17.6466	3.12119	0.916232	3.40655	0.000657891
TRBV12-4	ENSG00000276953	9.44555	4.69602	1.40855	3.33393	0.000856274
AL671883.2	ENSG00000271581	11.1349	2.65823	0.802142	3.31391	0.000920011
SORD2P	ENSG00000259479	94.8005	3.03364	0.916411	3.31035	0.000931796
BHLHE40	ENSG00000134107	13035.5	2.02754	0.615864	3.29218	0.000994126
FXYD2	ENSG00000137731	302.716	2.66507	0.815315	3.26875	0.00108022
KRT85	ENSG00000135443	12.2742	4.63709	1.42268	3.2594	0.00111646
USP2	ENSG00000036672	92.5494	2.87981	0.883626	3.25908	0.00111774
KCNIP1	ENSG00000182132	8.29973	2.94605	0.916673	3.21385	0.00130969
CFAP298-TCP10L	ENSG00000265590	41.4629	1.36811	0.430452	3.1783	0.0014814
POU2F3	ENSG00000137709	37.5637	4.00175	1.25949	3.17727	0.0014867
DMBT1	ENSG00000187908	118.141	3.57226	1.12599	3.17254	0.00151113
FOXI1	ENSG00000168269	6.95087	3.6354	1.14712	3.16916	0.00152879
GOLGA6A	ENSG00000159289	11.9877	4.29379	1.35509	3.16864	0.00153154
ALCAM	ENSG00000170017	1542.78	1.80059	0.569379	3.16238	0.00156486
FREM1	ENSG00000164946	197.652	2.5079	0.793095	3.16217	0.00156599
SNX16	ENSG00000104497	217.254	0.643929	0.205883	3.12764	0.00176216
RPL10P9	ENSG00000233913	50.3629	4.14868	1.3331	3.11205	0.00185793
TFF1	ENSG00000160182	13.5478	4.96307	1.62453	3.05509	0.00224997
CNTNAP3	ENSG00000106714	251.801	1.94763	0.637556	3.05484	0.00225183
TSPAN1	ENSG00000117472	273.095	3.36838	1.10623	3.04492	0.00232738
MAST1	ENSG00000105613	31.6969	1.87205	0.61501	3.04393	0.0023351
F2RL2	ENSG00000164220	188.562	2.34608	0.776091	3.02295	0.00250327
AZIN2	ENSG00000142920	155.955	0.950008	0.315199	3.014	0.0025783
MTARC1	ENSG00000186205	77.0479	2.3769	0.790031	3.00861	0.00262445
ANKRD20A1	ENSG00000260691	23.2341	1.27171	0.430287	2.95549	0.00312174
STMN2	ENSG00000104435	17.8828	3.29459	1.12023	2.941	0.00327154
ILDR1	ENSG00000145103	107.988	1.832	0.625481	2.92895	0.00340107
IGLVI-70	ENSG00000253239	63.9845	3.43329	1.17249	2.92822	0.00340912
KLB	ENSG00000134962	18.0918	2.97711	1.01851	2.92299	0.00346686
EXTL3	ENSG00000012232	30.215	1.3361	0.459093	2.9103	0.00361084
TNFSF4	ENSG00000117586	484.683	2.02693	0.697407	2.90637	0.00365645
SORD	ENSG00000140263	1471.43	1.56141	0.53827	2.90079	0.00372222
DNAH7	ENSG00000118997	23.3915	1.56447	0.539325	2.90078	0.00372231
ADGRG1	ENSG00000205336	1268.3	1.2019	0.415285	2.89416	0.00380177
ZBTB7C	ENSG00000184828	224.109	2.89888	1.00254	2.89154	0.00383357
ETV1	ENSG00000006468	230.443	1.51779	0.525376	2.88895	0.00386525
VDAC2P5	ENSG00000172974	1.67224	3.16908	1.10425	2.8699	0.00410605
AL663070.1	ENSG00000228477	11.0395	2.15521	0.753165	2.86153	0.00421599
AC025165.3	ENSG00000257921	4.29076	2.16024	0.757492	2.85184	0.00434671
CAPN8	ENSG00000203697	86.7379	3.17946	1.11771	2.84463	0.00444636
FCGBP	ENSG00000275395	360.312	2.08825	0.735483	2.83929	0.00452138
SPDEF	ENSG00000124664	27.1796	3.12486	1.10409	2.83027	0.00465088
MUC5B	ENSG00000117983	198.809	4.26035	1.51096	2.81963	0.00480792
UGT2A1	ENSG00000173610	57.5021	7.39234	2.62583	2.81524	0.00487405
AGR2	ENSG00000106541	476.472	4.10344	1.45777	2.81488	0.00487958
TP73	ENSG00000078900	251.533	2.54212	0.905727	2.80672	0.00500493
B3GNT5	ENSG00000176597	1677.08	2.20824	0.787284	2.80488	0.00503352
NUP62CL	ENSG00000198088	55.9528	3.15213	1.12702	2.79688	0.00515993
STYK1	ENSG00000060140	215.14	1.79917	0.643696	2.79507	0.00518889
KCNK2	ENSG00000082482	68.8308	2.49089	0.893111	2.789	0.00528706
UGT1A10	ENSG00000242515	5.83178	5.87884	2.10793	2.78891	0.00528851
BCL2L15	ENSG00000188761	114.041	1.859	0.668073	2.78263	0.00539207
HES1	ENSG00000114315	449.73	2.06205	0.741404	2.78127	0.00541459
CACNB4	ENSG00000182389	149.23	2.03827	0.732942	2.78094	0.00542019
KRT27	ENSG00000171446	3.70552	4.36779	1.57293	2.77685	0.00548886
TF	ENSG00000091513	1136.49	2.35052	0.847364	2.77392	0.00553855
SLC52A1	ENSG00000132517	58.3675	1.89649	0.683881	2.77313	0.00555202
ABCA13	ENSG00000179869	271.668	3.09781	1.11994	2.76605	0.00567391
BAHCC1	ENSG00000266074	696.639	1.6463	0.596486	2.76	0.00578022
DDX43	ENSG00000080007	85.8481	1.81101	0.656313	2.75937	0.00579135
NXPH2	ENSG00000144227	10.0745	4.09105	1.48311	2.75843	0.005808
FAM71A	ENSG00000162771	15.9031	2.42662	0.8818	2.7519	0.00592512
WNT11	ENSG00000085741	21.0014	2.17744	0.79225	2.74843	0.00598819
CST1	ENSG00000170373	6.22455	3.27355	1.1919	2.74651	0.00602331
FUT7	ENSG00000180549	274.814	1.52177	0.555626	2.73883	0.00616575
ITGAD	ENSG00000156886	1094.92	3.06511	1.12076	2.73485	0.00624081
METTL27	ENSG00000165171	61.8839	1.79301	0.655907	2.73364	0.00626391
UBE2FP1	ENSG00000224080	16.7381	1.40256	0.517158	2.71206	0.00668665
PPP1R1B	ENSG00000131771	37.2935	3.98573	1.47059	2.71029	0.00672249
COL9A2	ENSG00000049089	377.639	1.75941	0.649269	2.70984	0.00673154
KCNJ1	ENSG00000151704	6.05159	2.20995	0.82661	2.67351	0.00750617
AXDND1	ENSG00000162779	11.245	2.6544	0.996277	2.66432	0.00771447
HLA-B	ENSG00000234745	18284.9	2.13129	0.800426	2.66269	0.0077519
VNN3	ENSG00000093134	338.23	2.67301	1.00442	2.66125	0.00778501
EGR1	ENSG00000120738	8610.03	1.38425	0.520603	2.65894	0.0078387
AC011498.4	ENSG00000267385	58.0621	2.77125	1.04623	2.6488	0.00807783
PLA2R1	ENSG00000153246	725.979	2.00602	0.758342	2.64528	0.00816243
IL9R	ENSG00000124334	832.421	2.61101	0.987362	2.64443	0.00818283
ARHGAP28	ENSG00000088756	180.289	1.88197	0.71172	2.64425	0.0081871
SLC26A4	ENSG00000091137	48.3124	1.98805	0.753259	2.63927	0.0083085
TMPRSS3	ENSG00000160183	202.733	1.94269	0.737724	2.63335	0.00845467
FOSB	ENSG00000125740	8961.33	1.58919	0.604127	2.63055	0.00852457
ULK4	ENSG00000168038	192.034	0.953625	0.362863	2.62806	0.00858745
SP8	ENSG00000164651	13.8353	5.93249	2.26073	2.62414	0.00868675
CFAP45	ENSG00000213085	43.2878	1.61237	0.614497	2.62388	0.00869336
PCK1	ENSG00000124253	20.2929	5.42924	2.08278	2.60672	0.0091413
IRX3	ENSG00000177508	278.247	2.67601	1.02672	2.60637	0.00915083
CDS1	ENSG00000163624	325.334	2.46082	0.944877	2.60439	0.00920391
AC009245.1	ENSG00000230383	7.29636	1.08496	0.417043	2.60156	0.00928006
CYP2B7P	ENSG00000256612	19.9424	3.36167	1.29378	2.59834	0.00936747
CAPN13	ENSG00000162949	98.4063	3.98183	1.53445	2.59496	0.00946006
PDE11A	ENSG00000128655	4.81114	3.08137	1.18877	2.59207	0.00954015
CORO2A	ENSG00000106789	802.013	1.37783	0.531676	2.59148	0.00955633
AP000812.4	ENSG00000284922	19.4543	2.22395	0.858493	2.59053	0.00958281
CYP17A1	ENSG00000148795	7.2103	3.52463	1.36151	2.58876	0.00963235
GYG2	ENSG00000056998	33.4826	2.33425	0.901856	2.58828	0.00964573
LRATD1	ENSG00000162981	462.459	2.78136	1.07493	2.58748	0.00966802
DOCK5	ENSG00000147459	1622.35	1.661	0.644424	2.5775	0.00995183
CNTNAP3C	ENSG00000283378	6.75073	3.21908	1.24946	2.57638	0.0099842
TULP1	ENSG00000112041	2.26786	4.52326	1.7563	2.57545	0.0100108
ADCY2	ENSG00000078295	39.5198	2.1221	0.824506	2.57378	0.0100593
FGD4	ENSG00000139132	998.615	1.2459	0.484977	2.56899	0.0101997
EPHA5	ENSG00000145242	2.63819	3.79535	1.48018	2.56411	0.0103442
NPIPB13	ENSG00000198064	7.11246	4.8478	1.89288	2.56107	0.0104349
CIDEA	ENSG00000176194	10.5646	6.19653	2.42297	2.55741	0.0105454
TMSB4Y	ENSG00000154620	24.3322	2.01774	0.789039	2.55721	0.0105516
RPSAP17	ENSG00000226855	3.77865	3.45986	1.35685	2.54992	0.0107748
KLF4	ENSG00000136826	2815.07	1.5188	0.598925	2.53588	0.0112164
SLC2A3P4	ENSG00000254088	2.77116	3.48624	1.37512	2.53522	0.0112377
ASMT	ENSG00000196433	7.13182	2.45284	0.968037	2.53383	0.0112823
ANKDD1B	ENSG00000189045	25.33	2.06686	0.817214	2.52916	0.0114336
NCOA7	ENSG00000111912	2431.78	1.00387	0.397275	2.52689	0.0115079			-1
PPARGC1A	ENSG00000109819	59.2606	2.22501	0.881148	2.52512	0.0115659
SLC51A	ENSG00000163959	58.2445	1.93239	0.76604	2.52257	0.0116499
PKIB	ENSG00000135549	71.5613	1.74672	0.692857	2.52103	0.0117011
RAB44	ENSG00000255587	24.8119	2.03272	0.806641	2.51998	0.0117362
ZNF658B	ENSG00000198416	67.1548	1.14913	0.45605	2.51974	0.0117442
DDR1	ENSG00000204580	177.689	2.45262	0.973956	2.5182	0.0117955
CCNL1	ENSG00000163660	10802.1	1.36994	0.544089	2.51787	0.0118068
OR1L8	ENSG00000171496	4.46758	1.80023	0.715525	2.51595	0.0118711
CICP27	ENSG00000233750	10.7853	2.90539	1.15589	2.51355	0.0119522
MLXIPL	ENSG00000009950	23.1995	1.94204	0.773261	2.51149	0.0120222
ISM1	ENSG00000101230	28.2941	2.21378	0.882404	2.50881	0.0121139
AL591441.1	ENSG00000276128	6.27088	1.41417	0.563884	2.50791	0.0121447
OR2I1P	ENSG00000237988	39.3613	2.03825	0.812972	2.50716	0.0121705
MRAP2	ENSG00000135324	37.8094	2.9804	1.19129	2.50182	0.0123556
NIBAN1	ENSG00000135842	3699.15	1.25607	0.502951	2.4974	0.0125107
TDRD3	ENSG00000083544	683.841	0.711748	0.285326	2.49451	0.0126133
THRSP	ENSG00000151365	28.2408	4.42177	1.77882	2.48578	0.0129267
MS4A14	ENSG00000166928	300.584	1.39269	0.560299	2.48563	0.0129324
AZU1	ENSG00000172232	10.0955	4.6996	1.89313	2.48244	0.0130485
CCDC180	ENSG00000197816	416.318	1.62204	0.653427	2.48237	0.0130513
RPRM	ENSG00000177519	3.70105	3.02522	1.2198	2.48009	0.013135
CHL1	ENSG00000134121	627.865	2.31642	0.93447	2.47886	0.0131802
MAPK8	ENSG00000107643	1077.2	0.841063	0.339316	2.4787	0.0131862
A4GNT	ENSG00000118017	1.46838	2.99313	1.21107	2.47147	0.0134559
MAPK10	ENSG00000109339	290.497	1.34165	0.543536	2.46837	0.013573
AC005840.3	ENSG00000256913	7.91925	2.16117	0.875742	2.46782	0.0135939
ART5	ENSG00000167311	2.40585	2.80412	1.13639	2.46756	0.0136038
TMPRSS13	ENSG00000137747	246.293	1.50374	0.609566	2.4669	0.013629
GUCY1B2	ENSG00000123201	8.56519	1.42165	0.576497	2.46602	0.0136622
VTCN1	ENSG00000134258	18.0364	4.05802	1.64906	2.4608	0.0138626
CD300LB	ENSG00000178789	92.8237	1.71086	0.695428	2.46016	0.0138875
OR10Z1	ENSG00000198967	3.57889	3.47839	1.41454	2.45903	0.0139314
CCDC32	ENSG00000128891	920.863	0.610917	0.248553	2.45789	0.0139755
IFFO2	ENSG00000169991	1918.14	1.27623	0.519351	2.45736	0.0139961
OR52N2	ENSG00000180988	0.972867	2.89495	1.1813	2.45065	0.0142597
SCNN1A	ENSG00000111319	323.43	2.30971	0.94378	2.4473	0.014393
BAALC	ENSG00000164929	102.874	1.31444	0.537886	2.44371	0.014537
FAM183BP	ENSG00000164556	10.4704	2.45879	1.00755	2.44036	0.0146727
C2CD4B	ENSG00000205502	88.3679	1.56973	0.644244	2.43654	0.0148285
OR7E125P	ENSG00000177306	2.07106	3.51843	1.44687	2.43175	0.0150261
VWA2	ENSG00000165816	98.9701	2.90431	1.19463	2.43113	0.0150518
ALX4	ENSG00000052850	19.7262	3.3878	1.39373	2.43075	0.0150675
CD200R1	ENSG00000163606	636.609	1.64987	0.678893	2.43023	0.0150891
MICA	ENSG00000204520	122.487	1.13165	0.466089	2.42796	0.0151839
SVOPL	ENSG00000157703	13.5983	2.72131	1.1209	2.4278	0.0151908
AC006064.6	ENSG00000285238	59.4177	3.56186	1.4675	2.42715	0.0152178
WFDC2	ENSG00000101443	409.948	2.88415	1.19088	2.42187	0.015441
CCDC15	ENSG00000149548	100.971	0.801439	0.331226	2.41961	0.0155371
RERGL	ENSG00000111404	3.88974	3.61514	1.49453	2.41892	0.0155669
RORB	ENSG00000198963	181.967	1.69387	0.700748	2.41723	0.015639
AC090004.1	ENSG00000268279	9.08763	2.47572	1.02562	2.41387	0.0157842
AC093909.1	ENSG00000180015	14.6207	1.67426	0.694046	2.41232	0.0158512
AC005041.1	ENSG00000159239	29.3106	2.20955	0.916114	2.41187	0.0158708
CPB1	ENSG00000153002	1.88493	4.25737	1.76546	2.41148	0.0158881
PRH1	ENSG00000231887	7.63277	1.30206	0.54053	2.40887	0.0160021
MSTN	ENSG00000138379	7.53712	1.28763	0.536191	2.40144	0.0163308
CTNNA2	ENSG00000066032	1.80063	4.19774	1.75095	2.39741	0.0165114
PHKA1	ENSG00000067177	296.65	1.83604	0.766331	2.39588	0.0165806
FAM177A1	ENSG00000151327	1075.18	0.845101	0.352736	2.39585	0.0165819
SECISBP2L	ENSG00000138593	2232.35	0.615981	0.257202	2.39493	0.0166233
OR2L2	ENSG00000203663	54.7229	0.673994	0.28157	2.3937	0.0166793
ALOX15	ENSG00000161905	146.067	2.54661	1.06402	2.3934	0.016693
CX3CR1	ENSG00000168329	293.93	1.65988	0.693575	2.39322	0.0167012
TPTE2P6	ENSG00000205822	2.11846	2.63789	1.104	2.38939	0.0168765
LINC00514	ENSG00000262152	2.94142	2.79802	1.1722	2.38699	0.0169871
AC107871.1	ENSG00000260007	227.026	1.25205	0.524738	2.38606	0.0170301
SPAG1	ENSG00000104450	451.535	1.1967	0.501689	2.38533	0.0170637
PLEKHS1	ENSG00000148735	24.6533	2.63477	1.1053	2.38375	0.0171371
PEX7	ENSG00000112357	174.483	0.658054	0.276145	2.383	0.017172
TRPV6	ENSG00000165125	37.0679	2.86114	1.20161	2.38108	0.0172618
ANKRD28	ENSG00000206560	1619.2	0.996976	0.418899	2.37999	0.0173132
CLDN20	ENSG00000171217	1.70225	3.64576	1.53195	2.37981	0.0173214
VMO1	ENSG00000182853	246.514	1.62061	0.681004	2.37973	0.0173254
ZNF648	ENSG00000179930	5.74454	3.09904	1.30385	2.37683	0.0174621
C1orf158	ENSG00000157330	7.69976	2.2095	0.930452	2.37465	0.0175656
KCNA1	ENSG00000111262	6.16364	3.68706	1.55315	2.37393	0.0175999
ATP2C2	ENSG00000064270	46.2496	2.32975	0.982888	2.37031	0.017773
LSP1	ENSG00000130592	6796.51	1.00729	0.425363	2.36807	0.017881
CDC14A	ENSG00000079335	356.542	0.710648	0.30014	2.36772	0.0178981
CYP4F12	ENSG00000186204	119.507	2.34731	0.992439	2.3652	0.0180205
PTMAP4	ENSG00000231503	2.59779	2.40048	1.01526	2.36439	0.0180596
GTSF1	ENSG00000170627	271.552	2.18732	0.925207	2.36414	0.018072
FTH1P22	ENSG00000225079	64.1695	1.71058	0.723969	2.36278	0.0181386
H2BC4	ENSG00000180596	172.168	1.68756	0.714984	2.36027	0.0182616
REPS2	ENSG00000169891	294.732	1.9321	0.819378	2.35801	0.0183734
RSPH3	ENSG00000130363	358.225	1.04042	0.442068	2.35353	0.018596
NAT1	ENSG00000171428	298.129	0.908743	0.386515	2.35112	0.0187168
CFTR	ENSG00000001626	26.766	3.40369	1.44832	2.35009	0.0187686
NMRK1	ENSG00000106733	818.539	0.592466	0.252306	2.34821	0.018864
SREK1IP1	ENSG00000153006	566.158	0.655635	0.279217	2.34812	0.0188683
IL23R	ENSG00000162594	73.4359	2.94341	1.25506	2.34524	0.019015
FIBCD1	ENSG00000130720	2.47891	3.2869	1.40218	2.34413	0.0190715
AC132812.1	ENSG00000265298	10.5232	7.10932	3.03338	2.34369	0.019094
SAMSN1	ENSG00000155307	3245.66	1.34488	0.573854	2.3436	0.0190986
PCSK1	ENSG00000175426	31.2548	1.89905	0.811181	2.34109	0.0192276
NCR3LG1	ENSG00000188211	219.833	1.47545	0.630353	2.34066	0.0192495
RARRES1	ENSG00000118849	1449.55	1.26266	0.539738	2.33939	0.0193151
RPS26P19	ENSG00000244563	8.59954	6.00132	2.56712	2.33776	0.0193996
CDC14B	ENSG00000081377	504.845	1.12326	0.480699	2.33673	0.0194534
B4GALNT2	ENSG00000167080	161.179	1.59386	0.682201	2.33635	0.0194729
CDK20	ENSG00000156345	121.226	1.0153	0.434714	2.33556	0.0195144
TFCP2L1	ENSG00000115112	367.005	2.17387	0.930943	2.33512	0.0195369
MYO5C	ENSG00000128833	499.098	1.41789	0.607329	2.33463	0.0195627
SLC5A5	ENSG00000105641	10.1813	1.77633	0.761036	2.33409	0.019591
PRSS38	ENSG00000185888	3.75866	3.62614	1.55467	2.33241	0.0196789
DSCAML1	ENSG00000177103	41.1219	1.99535	0.857237	2.32766	0.0199304
NPHP3-ACAD11	ENSG00000274810	71.2273	1.77362	0.76221	2.32694	0.0199684
CYP2B6	ENSG00000197408	12.1107	3.07803	1.32402	2.32475	0.0200852
ANTXRL	ENSG00000274209	1.30393	2.81672	1.21168	2.32463	0.0200916
LRG1	ENSG00000171236	846.845	2.18094	0.94012	2.31986	0.0203486
BSND	ENSG00000162399	3.88085	3.53512	1.52431	2.31916	0.0203862
CYSLTR2	ENSG00000152207	137.476	1.74379	0.752173	2.31834	0.0204311
EXPH5	ENSG00000110723	197.186	2.06335	0.890705	2.31653	0.0205293
PAPPA2	ENSG00000116183	6.82583	2.59618	1.12205	2.31379	0.0206794
C20orf204	ENSG00000196421	28.5745	0.892777	0.385956	2.31316	0.020714
ABCA4	ENSG00000198691	91.7989	2.85194	1.23484	2.30955	0.0209128
DNAAF1	ENSG00000154099	83.3529	2.1948	0.950602	2.30885	0.0209517
PLIN5	ENSG00000214456	84.2484	2.09273	0.906419	2.30879	0.0209551
SEMA4G	ENSG00000095539	59.1948	2.00077	0.867161	2.30726	0.0210401
NUDT7	ENSG00000140876	93.3143	0.721649	0.313233	2.30387	0.0212299
RASEF	ENSG00000165105	194.659	1.17603	0.510487	2.30374	0.0212373
SLAMF9	ENSG00000162723	89.308	2.7548	1.19791	2.29966	0.0214672
ATP7B	ENSG00000123191	184.899	1.22998	0.535081	2.29868	0.0215231
CDKN1A	ENSG00000124762	7211.44	1.54549	0.672802	2.29709	0.0216138
CPEB2	ENSG00000137449	769.56	0.892157	0.388532	2.29623	0.021663
TMC5	ENSG00000103534	139.054	3.02666	1.32146	2.29039	0.0219989
CAPN6	ENSG00000077274	33.1473	1.94396	0.849786	2.28759	0.0221614
MFSD2A	ENSG00000168389	300.02	1.19103	0.520971	2.28617	0.0222443
ADH1B	ENSG00000196616	475.822	3.36197	1.47264	2.28295	0.0224335
DRD2	ENSG00000149295	52.4431	2.52613	1.10666	2.28265	0.0224509
H2BC6	ENSG00000274290	27.2193	1.41615	0.62193	2.27703	0.0227847
SYT2	ENSG00000143858	9.51173	3.21797	1.41366	2.27634	0.0228258
IFT74	ENSG00000096872	375.269	0.795329	0.349575	2.27513	0.0228981
RTKN2	ENSG00000182010	187.582	1.35833	0.597146	2.2747	0.0229237
PXT1	ENSG00000179165	2.0764	3.3022	1.45288	2.27287	0.023034
PTPRN2	ENSG00000155093	331.93	1.12997	0.497809	2.26988	0.0232146
FEZF1	ENSG00000128610	4.03054	4.49325	1.98168	2.2674	0.0233659
DIRAS3	ENSG00000162595	25.2266	1.91363	0.844236	2.2667	0.0234085
ATP2B2	ENSG00000157087	15.789	2.00337	0.883989	2.26628	0.0234342
TPSB2	ENSG00000197253	528.335	2.10503	0.930251	2.26287	0.0236439
UPB1	ENSG00000100024	44.444	1.17705	0.52028	2.26235	0.023676
IL20RA	ENSG00000016402	162.764	3.12669	1.38276	2.26119	0.0237475
TMEM26	ENSG00000196932	52.372	1.11667	0.494625	2.25761	0.0239703
RAB18	ENSG00000099246	394.184	0.760975	0.337112	2.25734	0.023987
CHRNA9	ENSG00000174343	22.9454	2.35831	1.04635	2.25385	0.0242056
SYNDIG1L	ENSG00000183379	1.97304	2.34402	1.04064	2.25248	0.0242917
ERBB3	ENSG00000065361	444.79	2.59942	1.15451	2.25153	0.024352
PLEKHH1	ENSG00000054690	422.918	1.72396	0.76592	2.25084	0.0243956
LIMCH1	ENSG00000064042	341.034	1.47187	0.654057	2.25036	0.0244259
AQP5	ENSG00000161798	129.068	3.09389	1.37585	2.24871	0.0245307
CNTF	ENSG00000242689	55.0098	1.17254	0.522339	2.2448	0.0247813
PCP4L1	ENSG00000248485	117.37	3.49188	1.55674	2.24307	0.024892
FMO4	ENSG00000076258	166.22	0.740824	0.330551	2.24118	0.0250147
ERICH3	ENSG00000178965	185.715	2.51333	1.12147	2.24111	0.0250189
GLCE	ENSG00000138604	567.305	0.663931	0.296295	2.24078	0.0250405
LOXL4	ENSG00000138131	189.85	1.66762	0.744546	2.23978	0.0251054
C1orf141	ENSG00000203963	12.7986	5.33504	2.3826	2.23917	0.0251448
SFTPB	ENSG00000168878	39.6239	0.64006	0.28587	2.23899	0.0251567
MUCL1	ENSG00000172551	18.0721	2.99324	1.33753	2.23788	0.0252289
PRSS12	ENSG00000164099	357.3	3.04593	1.36133	2.23746	0.0252562
BX322650.1	ENSG00000183171	4.36305	1.37008	0.612527	2.23676	0.0253018
OR4F17	ENSG00000176695	195.247	0.592549	0.264959	2.23638	0.0253268
TRIM2	ENSG00000109654	664.497	1.63627	0.732913	2.23256	0.0255778
MFSD4A	ENSG00000174514	164.971	1.49032	0.667808	2.23166	0.0256377
ARRDC3	ENSG00000113369	2101.03	0.725662	0.325377	2.23022	0.0257328
CATSPERE	ENSG00000179397	24.7492	1.013	0.454323	2.2297	0.0257676
CDC42	ENSG00000070831	1554.88	0.708083	0.317829	2.22787	0.0258891
CHMP4BP1	ENSG00000258469	18.689	1.63012	0.733298	2.223	0.0262161
CA13	ENSG00000185015	127.105	1.08347	0.487456	2.22271	0.0262354
IER2	ENSG00000160888	6048.6	0.753976	0.339248	2.22249	0.0262501
VANGL1	ENSG00000173218	483.003	0.909212	0.409294	2.22141	0.026323
SCIN	ENSG00000006747	250.937	1.78881	0.805533	2.22065	0.0263747
TMEM135	ENSG00000166575	716.934	0.741188	0.333782	2.22058	0.0263796
CALM2P2	ENSG00000229097	29.8443	0.892879	0.402597	2.2178	0.0265684
FRMD1	ENSG00000153303	1.55876	3.10322	1.40154	2.21415	0.0268184
ZNRF1	ENSG00000186187	1284.31	0.979283	0.44411	2.20505	0.0274508
BCL3	ENSG00000069399	3194.57	1.29313	0.586454	2.20499	0.0274545
ATP1A2	ENSG00000018625	23.0129	2.35794	1.06965	2.20439	0.0274967
FLRT3	ENSG00000125848	99.4924	2.46761	1.11966	2.20389	0.0275322
MACC1	ENSG00000183742	806.612	1.75781	0.798157	2.20234	0.0276414
ELOCP19	ENSG00000241975	23.9	0.931379	0.422975	2.20197	0.0276673
NCALD	ENSG00000104490	786.922	0.943109	0.428924	2.19878	0.0278939
C1orf210	ENSG00000253313	48.5368	2.44273	1.11111	2.19845	0.0279169
ADPRHL1	ENSG00000153531	21.4123	1.05722	0.481488	2.19575	0.0281102
MARVELD2	ENSG00000152939	69.6688	2.46428	1.12241	2.19553	0.0281257
EEF2K	ENSG00000103319	118.907	0.89254	0.407002	2.19296	0.0283102
SERPINB10	ENSG00000242550	25.9856	3.13307	1.42873	2.19291	0.028314
SLC6A20	ENSG00000163817	24.4875	1.68531	0.768819	2.19208	0.0283735
DDX4	ENSG00000152670	23.2246	2.46108	1.12484	2.18793	0.0286745
CAPS2	ENSG00000180881	100.201	1.14783	0.52522	2.18544	0.0288569
MYO3B	ENSG00000071909	79.1182	2.12959	0.974874	2.18448	0.0289269
HMGCS2	ENSG00000134240	27.9186	4.45266	2.03833	2.18447	0.0289278
HSP90B2P	ENSG00000259706	10.1461	1.3234	0.606055	2.18363	0.0289892
FOXJ1	ENSG00000129654	9.99893	1.78424	0.818242	2.18057	0.029215
PKDREJ	ENSG00000130943	5.05539	1.78165	0.817551	2.17926	0.0293126
AC013489.1	ENSG00000173867	42.6184	0.989427	0.454389	2.17749	0.0294442
H3-5	ENSG00000188375	5.62599	3.13363	1.43932	2.17716	0.0294689
GLTPD2	ENSG00000182327	3.23149	2.19348	1.00762	2.17689	0.029489
TMEM254	ENSG00000133678	692.189	0.982589	0.451719	2.17522	0.0296135
DNAH17	ENSG00000187775	171.225	2.6011	1.19626	2.17436	0.0296782
TNNT3	ENSG00000130595	4.56383	3.14754	1.44846	2.17303	0.029778
MLPH	ENSG00000115648	304.021	2.01185	0.927133	2.16997	0.0300094
INSL6	ENSG00000120210	2.12685	3.51815	1.62167	2.16947	0.0300473
PTCH1	ENSG00000185920	267.975	1.50704	0.694665	2.16945	0.0300483
NAV3	ENSG00000067798	146.607	0.838533	0.386534	2.16936	0.0300551
SGMS1	ENSG00000198964	1303.18	0.723203	0.333445	2.16888	0.0300915
TREH	ENSG00000118094	0.984085	2.87887	1.32758	2.16852	0.0301194
KLRG1	ENSG00000139187	526.136	1.69581	0.782181	2.16806	0.0301543
SPATA6L	ENSG00000106686	51.6667	1.42945	0.65951	2.16744	0.0302015
WWC3	ENSG00000047644	1846.92	0.619266	0.285743	2.16722	0.0302184
STK32A	ENSG00000169302	19.1694	2.87497	1.32756	2.1656	0.030342
ESM1	ENSG00000164283	196.72	1.74617	0.806948	2.16392	0.0304705
AC036214.3	ENSG00000276418	3.3959	1.41921	0.655891	2.16379	0.0304808
AC072022.2	ENSG00000285938	7.79785	2.27789	1.05277	2.16371	0.0304864
APC2	ENSG00000115266	22.2762	2.02871	0.938152	2.16245	0.0305833
CFAP92	ENSG00000114656	78.2191	1.40492	0.650643	2.15928	0.0308287
PLPP2	ENSG00000141934	249.325	1.95092	0.904863	2.15604	0.0310804
SYCE3	ENSG00000217442	7.12894	2.00866	0.931698	2.15592	0.0310903
AC139769.1	ENSG00000233836	20.3101	2.64241	1.22576	2.15574	0.0311037
ARL3	ENSG00000138175	551.297	0.617953	0.286708	2.15534	0.0311352
NBPF10	ENSG00000271425	1565.87	0.81043	0.376167	2.15444	0.0312055
CHMP1B2P	ENSG00000278530	4.60161	2.58082	1.19892	2.15263	0.0313479
LHFPL5	ENSG00000197753	9.88746	3.95354	1.8372	2.15194	0.0314023
FMR1	ENSG00000102081	381.076	1.0458	0.488295	2.14173	0.0322151
NBPF12	ENSG00000268043	560.718	0.664522	0.31054	2.13989	0.0323639
VCAM1	ENSG00000162692	3901.74	0.968854	0.452802	2.13969	0.0323801
TMEM61	ENSG00000143001	5.65219	2.96954	1.38968	2.13684	0.0326106
TPRXL	ENSG00000180438	27.8325	2.36098	1.10554	2.13558	0.0327135
GPR37	ENSG00000170775	22.8455	1.97543	0.925894	2.13354	0.0328803
AK9	ENSG00000155085	261.11	0.878249	0.411756	2.13293	0.0329301
KRTAP5-8	ENSG00000241233	1.69539	2.2854	1.0721	2.13171	0.0330306
OR2T33	ENSG00000177212	7.30638	1.27855	0.600002	2.13092	0.0330959
PM20D1	ENSG00000162877	26.1513	1.36528	0.641556	2.12808	0.0333307
ASXL3	ENSG00000141431	7.028	3.82512	1.79797	2.12746	0.0333818
DYNLRB2	ENSG00000168589	14.5275	1.1681	0.549499	2.12575	0.033524
FAT3	ENSG00000165323	32.6687	1.88721	0.88857	2.12387	0.0336807
FRK	ENSG00000111816	367.182	1.13291	0.533465	2.12369	0.0336964
CLVS1	ENSG00000177182	6.36623	1.95569	0.922119	2.12087	0.0339329
THSD4	ENSG00000187720	284.138	1.39966	0.660789	2.11816	0.0341614
NIPAL2	ENSG00000104361	1207.58	1.4504	0.684882	2.11774	0.0341972
GNRHR2	ENSG00000211451	33.3971	1.15632	0.546347	2.11646	0.0343055
CADM4	ENSG00000105767	152.852	1.28771	0.608566	2.11597	0.0343475
IQSEC1	ENSG00000144711	3982.72	0.66547	0.314694	2.11466	0.0344592
PTGER3	ENSG00000050628	122.111	1.28073	0.606194	2.11274	0.034623
THAP12P7	ENSG00000253919	3.06919	1.9036	0.901197	2.1123	0.0346604
JUNB	ENSG00000171223	16487.8	0.997234	0.472313	2.11138	0.0347392
GADD45A	ENSG00000116717	678.324	0.731579	0.346663	2.11035	0.0348284
EBLN2	ENSG00000255423	82.059	0.604698	0.286551	2.11026	0.034836
TNFRSF11A	ENSG00000141655	167.034	1.55347	0.736272	2.10992	0.0348653
GSTA1	ENSG00000243955	65.6209	3.74154	1.77364	2.10953	0.0348987
CD99P1	ENSG00000223773	64.8265	0.602722	0.285809	2.10883	0.0349592
AC018804.1	ENSG00000227632	13.6496	0.889559	0.421978	2.10807	0.0350253
ACBD5	ENSG00000107897	1495.07	0.605236	0.287193	2.10742	0.0350816
RGS2	ENSG00000116741	2863.24	1.09959	0.522155	2.10587	0.035216
IL1RL2	ENSG00000115598	34.3678	1.73331	0.823212	2.10554	0.0352443
KRT8P50	ENSG00000260799	5.57933	2.24431	1.06694	2.10349	0.0354228
RSPH10B	ENSG00000155026	6.61149	2.34775	1.11677	2.10227	0.0355297
BLACAT1	ENSG00000281406	43.9459	2.50576	1.19212	2.10194	0.0355587
LRIG3	ENSG00000139263	594.581	1.32886	0.632226	2.10187	0.0355648
CCR5	ENSG00000160791	3704.19	1.27513	0.606792	2.10142	0.035604
NT5DC1	ENSG00000178425	909.908	0.764151	0.363831	2.10029	0.035703
HERC2P10	ENSG00000259845	5.57652	2.06713	0.984567	2.09953	0.03577
TMEM125	ENSG00000179178	71.6351	3.15016	1.50153	2.09797	0.0359079
CHST9	ENSG00000154080	38.8549	3.64559	1.73859	2.09686	0.036006
BVES	ENSG00000112276	224.894	1.54127	0.735648	2.09512	0.0361605
RHD	ENSG00000187010	5.3824	3.1861	1.5255	2.08857	0.0367466
SMPD3	ENSG00000103056	372.498	1.54137	0.738292	2.08775	0.0368205
CES4A	ENSG00000172824	242.267	1.8255	0.875821	2.08433	0.03713
ATF3	ENSG00000162772	2449.2	1.41674	0.680092	2.08315	0.0372373
ESRRG	ENSG00000196482	9.07892	1.72998	0.830605	2.0828	0.0372699
AC087163.1	ENSG00000232344	3.44241	3.82172	1.83547	2.08215	0.0373287
TMEM213	ENSG00000214128	14.9987	1.31371	0.631267	2.08107	0.037427
ABCD2	ENSG00000173208	425.896	1.5206	0.73106	2.07999	0.0375266
CYP4F11	ENSG00000171903	42.0727	2.94508	1.41627	2.07947	0.0375746
SCGB2B2	ENSG00000205209	50.6285	0.616054	0.296451	2.0781	0.0377002
BCHE	ENSG00000114200	23.1435	2.22214	1.06984	2.07707	0.037795
TGIF1	ENSG00000177426	1088.19	0.727013	0.350093	2.07663	0.0378359
CEND1	ENSG00000184524	92.26	2.27706	1.09723	2.07529	0.0379598
CLEC7A	ENSG00000172243	2658.21	1.35964	0.655856	2.07308	0.0381647
EDARADD	ENSG00000186197	141.936	1.2879	0.621893	2.07094	0.0383648
GLDC	ENSG00000178445	222.732	1.87933	0.908126	2.06946	0.0385033
AC000120.2	ENSG00000285772	6.17468	1.62363	0.784605	2.06936	0.0385126
RPA4	ENSG00000204086	7.24614	1.49714	0.72371	2.06871	0.0385735
F2R	ENSG00000181104	4694.4	1.14759	0.554752	2.06866	0.038578
PPIAP45	ENSG00000258116	17.1105	1.99419	0.965532	2.06537	0.0388875
COL6A6	ENSG00000206384	280.443	2.59156	1.25648	2.06256	0.0391545
H1-4	ENSG00000168298	15.7885	1.07568	0.521588	2.06231	0.039178
DDIT4L	ENSG00000145358	90.3718	1.10978	0.538852	2.05952	0.0394441
CMYA5	ENSG00000164309	145.5	1.55658	0.756011	2.05894	0.0395003
TRIB1	ENSG00000173334	2933.43	1.13257	0.550248	2.0583	0.0395616
AC133552.3	ENSG00000262700	1.50974	2.2477	1.09237	2.05765	0.0396242
RPS4Y2	ENSG00000280969	2.40552	3.12067	1.51849	2.05511	0.039868
PDZD2	ENSG00000133401	399.626	1.43949	0.700466	2.05504	0.039875
NAA40	ENSG00000110583	1315.24	0.651504	0.31728	2.0534	0.0400335
AC019117.3	ENSG00000283321	54.1548	2.61745	1.27549	2.05212	0.040158
SPATA17	ENSG00000162814	7.86789	1.76477	0.860294	2.05136	0.0402318
PAX7	ENSG00000009709	8.83679	3.10443	1.51347	2.0512	0.0402474
TLDC2	ENSG00000101342	11.2819	2.72805	1.33074	2.05002	0.040362
FOS	ENSG00000170345	21357.5	0.915257	0.446524	2.04974	0.0403903
ERBB2	ENSG00000141736	972.019	1.34575	0.656854	2.04878	0.0404832
CCDC192	ENSG00000230561	2.87739	2.83611	1.38545	2.04707	0.0406517
RABL2B	ENSG00000079974	831.419	0.87149	0.425934	2.04607	0.0407498
CYP3A5	ENSG00000106258	191.275	1.28707	0.62927	2.04534	0.0408218
PTN	ENSG00000105894	258.82	1.33541	0.654533	2.04024	0.0413262
BMP7	ENSG00000101144	155.993	1.51576	0.743043	2.03994	0.0413564
MOK	ENSG00000080823	188.346	1.18987	0.583483	2.03926	0.0414242
PRDX3P1	ENSG00000229598	3.29614	3.69418	1.81234	2.03835	0.0415154
UGT1A1	ENSG00000241635	13.0062	3.66267	1.79724	2.03794	0.0415556
XKRX	ENSG00000182489	55.984	2.40759	1.18148	2.03777	0.0415727
OGFRL1	ENSG00000119900	1853.58	0.657144	0.32264	2.03678	0.0416725
KCP	ENSG00000135253	111.985	0.986242	0.484507	2.03556	0.0417948
POU3F1	ENSG00000185668	111.753	1.70332	0.836878	2.03532	0.0418186
ADORA2B	ENSG00000170425	70.968	1.16662	0.573321	2.03484	0.0418671
CXADR	ENSG00000154639	355.616	2.80551	1.3788	2.03475	0.0418763
SULT1E1	ENSG00000109193	52.2081	3.3211	1.63258	2.03426	0.0419252
ANKRD42	ENSG00000137494	336.05	0.71111	0.349732	2.0333	0.0420223
RORA	ENSG00000069667	1696.05	1.11037	0.546351	2.03233	0.04212
KRT8P48	ENSG00000248568	4.32887	2.77316	1.36632	2.02966	0.0423913
KLF10	ENSG00000155090	2140.41	0.591322	0.291662	2.02742	0.0426195
SLC13A1	ENSG00000081800	0.844026	2.63387	1.2995	2.02683	0.0426799
MST1R	ENSG00000164078	200.6	1.49853	0.740265	2.02432	0.0429371
HUS1B	ENSG00000188996	5.91525	1.43005	0.706511	2.0241	0.0429599
TOP1P1	ENSG00000285665	10.3068	0.915851	0.452618	2.02345	0.0430264
PRAME	ENSG00000185686	2.11447	3.49963	1.73039	2.02245	0.0431301
SLC5A1	ENSG00000100170	78.2885	3.44662	1.70458	2.02198	0.0431781
PTPRF	ENSG00000142949	1696.75	1.66381	0.823348	2.02079	0.0433016
SH2D3A	ENSG00000125731	344.637	1.15931	0.573813	2.02036	0.0433459
HPGD	ENSG00000164120	681.903	1.85105	0.916453	2.0198	0.0434046
Z98755.1	ENSG00000217120	10.4333	1.04683	0.518961	2.01717	0.0436783
SIX3	ENSG00000138083	31.9614	3.02619	1.50077	2.01643	0.0437552
IGHV1OR15-1	ENSG00000270505	124.386	1.58638	0.787333	2.01488	0.0439174
SEC14L5	ENSG00000103184	9.49459	2.16516	1.0758	2.01261	0.0441559
DPP4	ENSG00000197635	1137.8	1.26641	0.629357	2.01222	0.0441965
MAP3K8	ENSG00000107968	1581.33	0.724958	0.360299	2.0121	0.0442092
ASB9	ENSG00000102048	57.0571	0.746215	0.370868	2.01208	0.0442115
RBFOX3	ENSG00000167281	3.87748	1.84068	0.915249	2.01112	0.0443125
RAP1GAP	ENSG00000076864	35.5625	1.89234	0.94097	2.01106	0.0443194
CASZ1	ENSG00000130940	830.888	1.27345	0.633436	2.01038	0.044391
GAS8	ENSG00000141013	373.686	1.126	0.560206	2.00998	0.0444331
THBS4	ENSG00000113296	70.441	1.78825	0.889736	2.00987	0.0444451
KLHL32	ENSG00000186231	23.0092	1.76895	0.881467	2.00682	0.0447685
PPIEL	ENSG00000243970	17.1929	0.796483	0.39726	2.00494	0.0449693
ODF3B	ENSG00000177989	1367.56	0.68149	0.340036	2.00417	0.0450515
EPHA6	ENSG00000080224	27.1579	1.34597	0.671847	2.00338	0.0451362
SPECC1L-ADORA2A	ENSG00000258555	41.4911	2.5892	1.29314	2.00226	0.0452568
SIGLEC17P	ENSG00000171101	68.991	1.64061	0.819512	2.00194	0.0452913
IDI1	ENSG00000067064	743.471	0.985011	0.492049	2.00186	0.0453002
MOCOS	ENSG00000075643	178.134	1.74026	0.869591	2.00124	0.0453661
ATP6V1C2	ENSG00000143882	90.2076	2.31329	1.15757	1.99841	0.0456725
PINLYP	ENSG00000234465	119.58	1.28359	0.642392	1.99814	0.0457015
CD226	ENSG00000150637	667.742	1.10336	0.552231	1.998	0.0457163
IGFL4	ENSG00000204869	322.32	0.816727	0.40887	1.99752	0.0457684
RHCE	ENSG00000188672	5.07254	1.84436	0.923656	1.9968	0.0458464
LRBA	ENSG00000198589	1949.09	0.950484	0.476102	1.99639	0.0458917
AC068533.4	ENSG00000249319	18.9116	1.61077	0.807536	1.99468	0.0460783
TNFRSF19	ENSG00000127863	395.223	1.9591	0.982204	1.9946	0.046087
CNGA3	ENSG00000144191	12.9378	2.72033	1.36902	1.98706	0.0469156
ADGRG6	ENSG00000112414	382.726	1.20616	0.607329	1.98601	0.0470328
RANBP17	ENSG00000204764	75.7274	1.18015	0.594746	1.98429	0.0472233
HTATSF1P2	ENSG00000271361	41.567	1.38337	0.697943	1.98207	0.0474714
TMEM178A	ENSG00000152154	43.1856	1.4801	0.747544	1.97995	0.0477097
IGHV3-64	ENSG00000223648	2.92644	4.88588	2.46954	1.97846	0.0478768
CCDC39	ENSG00000284862	22.9098	1.66118	0.840258	1.97699	0.0480427
MAG	ENSG00000105695	5.22005	2.58613	1.30827	1.97675	0.0480694
KIAA1522	ENSG00000162522	1151.68	1.77497	0.898868	1.97467	0.0483053
KLHL4	ENSG00000102271	129.979	2.15078	1.08939	1.9743	0.0483479
BCAS1	ENSG00000064787	251.473	2.66266	1.34898	1.97383	0.0484014
AL512506.3	ENSG00000281883	10.3679	1.87345	0.949554	1.97298	0.0484975
TSPAN6	ENSG00000000003	562.319	1.45576	0.739387	1.96888	0.0489671
RP1L1	ENSG00000183638	9.97403	1.13518	0.576919	1.96766	0.0491066
MMP21	ENSG00000154485	12.0542	1.28505	0.653181	1.96738	0.0491399
ZNF705A	ENSG00000196946	4.05933	1.98818	1.01113	1.9663	0.0492644
BHMT	ENSG00000145692	2.12324	2.32444	1.18248	1.96574	0.0493292
COL3A1	ENSG00000168542	30353.7	1.54243	0.784754	1.9655	0.0493568
MAP7	ENSG00000135525	247.788	1.56533	0.796528	1.96519	0.0493927
TLE3	ENSG00000140332	2302.64	0.747734	0.380498	1.96515	0.0493973
CDC42BPG	ENSG00000171219	385.88	1.73384	0.882738	1.96416	0.0495111
HDGFL3	ENSG00000166503	1499.6	0.884058	0.450148	1.96393	0.0495387
LCN8	ENSG00000204001	3.95835	2.52079	1.28363	1.9638	0.0495536
CHODL	ENSG00000154645	25.262	1.51337	0.771229	1.96228	0.0497296
CUX2	ENSG00000111249	47.7738	1.81781	0.926505	1.96201	0.0497618
AC008481.2	ENSG00000213304	0.961953	2.84904	1.45274	1.96115	0.0498614
LGR6	ENSG00000133067	92.2448	1.34652	0.686947	1.96016	0.0499775
