# Supplementary material for: Anti-metabolic agent pegaspargase plus PD-1 antibody sintilimab for first-line treatment in advanced natural killer T cell lymphoma
Source: Signal Transduct Target Ther. 2024 Mar 6;9:62. doi: 10.1038/s41392-024-01782-8 (PMC10917752; doi:10.1038/s41392-024-01782-8)
Supplement: Supplementary file 6 — Table S5 [file 41392_2024_1782_MOESM6_ESM.xlsx]

## Sheet: Table S4
Table S5. List of antibodies used in CyTOF analysis.
Antibodies	Souce	Identifier
CD45 (HI30) - purified	BioLegend	Cat# 304002
CD3 (UCHT1)- purified	Bio Cell	Cat# BE0231
CD56 (NCAM16.2)- purified	BD Biosciences	Cat# 559043
CD19 (HIB19)- purified	BioLegend	Cat# 302268
CD196/CCR6 (G034E3)- purified	BioLegend	Cat# 353402
CD62L (DREG-56)- purified	BioLegend	Cat# 304812
CD27 (O323)- purified	BioLegend	Cat# 302802
CD123/IL-3Ra (6H6)- purified	BioLegend	Cat# 306002
TIM-3 (F38-2E2)- purified	BioLegend	Cat# 345004
CD185/CXCR5 (RF8B2)- purified	BD Biosciences	Cat# 552032
CD25 (24212)- purified	R&D	Cat# MAB1020
CD7 (CD7-6B7)- purified	BioLegend	Cat# 343102
CD107a/LAMP1 (H4A3)- purified	BioLegend	Cat# 328602
CD44 (IM7)- purified	Biolegend	Cat# 103002
TIGIT (A15153G)- purified	BioLegend	Cat# 372702
CD45RA (HI100)- purified	BioLegend	Cat# 304102
CD49b (P1E6-C5)- purified	BioLegend	Cat# 359302
CD28 (CD28.2)- purified	BioLegend	Cat# 302934
CD197/CCR7 (G043H7)- purified	BioLegend	Cat# 353222
CD11c (Bu15)- purified	BioLegend	Cat# 337202
CD14 (M5E2)- purified	BioLegend	Cat# 301862
CTLA-4 (14D3)- purified	eBioscience	Cat# 14-1529-82
FOXP3 (PCH101)- purified	eBioscience	Cat# 14-4776-82
CD161 (HP-3G10)- purified	BioLegend	Cat# 339902
CD141 (M80)- purified	BioLegend	Cat# 344102
CD66b (G10F5)- purified	BioLegend	Cat# 305102
CD183/CXCR3 (G025H7)- purified	BioLegend	Cat# 353750
CD1c (L161)- purified	BioLegend	Cat# 331502
CD40/TNFRSF5 (82111)- purified	R&D	Cat# MAB6321
CD45RO (UCHL1)- purified	BioLegend	Cat# 304202
CD127/IL-7Ra (A019D5)- purified	BioLegend	Cat# 351302
CD39 (A1)- purified	BioLegend	Cat# 328202
CD279/PD-1 (EH12.2H7)- purified	BioLegend	Cat# 329926
CD194/CCR4 (L291H4)- purified	BioLegend	Cat# 359402
CD20 (2H7)- purified	BioLegend	Cat# 302302
CD16 (3G8)- purified	BioLegend	Cat# 302014
HLA-DR (L243)- purified	BioLegend	Cat# 307648
CD4 (RPA-T4)- purified	BioLegend	Cat# 300570
CD8a (RPA-T8)- purified	BioLegend	Cat# 301074
CD11b (M1/70)- purified	BioLegend	Cat# 101202
